# Supplementary material for: Tumour-specific Causal Inference Discovers Distinct Disease Mechanisms Underlying Cancer Subtypes
Source: Sci Rep. 2019 Sep 13;9:13225. doi: 10.1038/s41598-019-48318-7 (PMC6744493; doi:10.1038/s41598-019-48318-7)
Supplement: Supplementary file 2 — Supplementary Table S1-S11 [file 41598_2019_48318_MOESM2_ESM.xlsx]

## Sheet: Paper information
Tumour-specific Causal Inference Discovers Distinct Disease Mechanisms Underlying Cancer Subtypes
Yifan Xue1, Gregory Cooper1, Chunhui Cai1, Songjian Lu1, Baoli Hu2,3,4, Xiaojun Ma1, Xinghua Lu1,*
1Department of Biomedical Informatics, University of Pittsburgh School of Medicine, Pittsburgh, 15260, United States
2Department of Neurological Surgery, University of Pittsburgh School of Medicine, Pittsburgh, 15260, United States
3Paediatric Neurosurgery, UPMC Children’s Hospital of Pittsburgh, Pittsburgh, 15213, United States
4Molecular and Cellular Cancer Biology Program, UPMC Hillman Cancer Centre, Pittsburgh, 15232, United States
*xinghua@pitt.edu
Supplementary table file

## Sheet: Table S1.
Table S1. The BRCA DEG module assignment.
Gene	Module index
AASS	1
ABCB5	1
ACE2	1
ACSL5	1
ACSM5	1
ACTG2	1
ACVR1C	1
ADAMTS18	1
ADAMTS5	1
ADAMTSL2	1
ADGRD2	1
ADGRF1	1
ADGRG3	1
ADGRG6	1
AFP	1
AK5	1
AKR1C1	1
AKR1C3	1
ALB	1
ALDH1A3	1
ALDH1L1	1
ALDOC	1
ALS2CL	1
ANGPT1	1
ANKRD30B	1
ANO3	1
APCDD1L	1
AQP4	1
AQP7P1	1
ASPN	1
ATP13A5	1
ATP2A3	1
ATP7B	1
B3GAT1	1
BMP5	1
BMP8A	1
BNC1	1
BPIFB1	1
C10orf90	1
C14orf180	1
C2orf82	1
C2orf88	1
C6	1
CA4	1
CAPN6	1
CBX4	1
CCDC129	1
CCDC144A	1
CCDC144B	1
CCDC158	1
CD164L2	1
CECR7	1
CHODL	1
CITED1	1
CLDN10	1
CLDN19	1
CMA1	1
CNGA1	1
CNKSR2	1
COL1A1	1
COL25A1	1
COL2A1	1
CPB1	1
CRABP1	1
CRYAB	1
CSRNP3	1
CTHRC1	1
CXCL5	1
CYP2A6	1
DCX	1
DEFB132	1
DEGS2	1
DENND2C	1
DIRAS2	1
DMRTA1	1
DMTN	1
DNER	1
DPP6	1
DRD2	1
DSC1	1
DSG3	1
DST	1
EBF2	1
EDN1	1
EGFR	1
ELOVL2	1
ENHO	1
EOGT	1
FAM13A	1
FERMT1	1
FGF1	1
FGF10	1
FGFBP1	1
FIGN	1
FN1	1
FOLR1	1
FOXI1	1
FRMD1	1
FRMPD1	1
FUT9	1
GABRE	1
GABRP	1
GATA3-AS1	1
GFAP	1
GLRA3	1
GLYAT	1
GNAI1	1
GPAM	1
GPLD1	1
GPM6B	1
GPR12	1
GPR75	1
GPR88	1
GRIA4	1
GRPR	1
GSTA1	1
HAPLN4	1
HCG11	1
HEPACAM	1
HEPN1	1
HEY2	1
HMGCLL1	1
HOTAIR	1
HOXC10	1
HPN	1
HS3ST4	1
HSD17B2	1
HTR2A	1
IFFO2	1
IGF2BP2	1
IRF7	1
ITGA9	1
ITPRIPL1	1
JCHAIN	1
KCNA1	1
KCNB1	1
KCNC2	1
KCNH8	1
KCNIP2	1
KCNJ16	1
KCNK15	1
KCNS1	1
KIAA1257	1
KLB	1
KLHL31	1
KLK11	1
KRT16	1
KRT6B	1
KRT81	1
KY	1
LAGE3	1
LAMC2	1
LBP	1
LDHB	1
LEP	1
LGALS12	1
LINC00092	1
LINC00284	1
LINC01554	1
LOC284578	1
LRIG3	1
LRP4	1
LRRC26	1
LRRC3B	1
LRRTM2	1
LTF	1
LVRN	1
MAML2	1
MAPK4	1
MARK1	1
MBNL2	1
MCRIP2	1
MESP1	1
MET	1
MIA	1
MID1	1
MIR31HG	1
MKX	1
MLPH	1
MME	1
MMP3	1
MOGAT2	1
MPP6	1
MRAP	1
MRGPRX3	1
MUC6	1
MYEOV	1
NAT1	1
NAT8L	1
NCALD	1
NEK10	1
NKAIN1	1
NLGN1	1
NMB	1
NMNAT2	1
NPY2R	1
NPY5R	1
NRG1	1
NSG1	1
NTF4	1
OBP2B	1
OLFM4	1
OXGR1	1
PACRG	1
PACSIN1	1
PAK3	1
PAPPA2	1
PART1	1
PCDH11X	1
PCP4L1	1
PENK	1
PFKFB1	1
PI15	1
PI3	1
PIK3C2G	1
PIWIL2	1
PKD1L2	1
PKP1	1
PLCH1	1
PLD1	1
PLIN1	1
PLPPR1	1
PPARA	1
PQLC2L	1
PROX1	1
PRRT4	1
PSD2	1
PTCH2	1
PTCHD1	1
PTPN14	1
PTPRB	1
PTPRQ	1
RASL10A	1
RASSF9	1
RCAN1	1
RGS6	1
RIPK4	1
RND1	1
RNF186	1
ROPN1	1
ROPN1B	1
SCGB3A1	1
SCN2A	1
SDS	1
SERPINB5	1
SGK2	1
SIM1	1
SIX1	1
SIX2	1
SLC26A7	1
SLC35F3	1
SLC6A14	1
SLC6A2	1
SLC7A10	1
SLCO1A2	1
SLPI	1
SPX	1
STAB2	1
STOX2	1
STX19	1
TANK	1
TAT	1
TF	1
THRSP	1
TINAGL1	1
TMEM213	1
TMTC1	1
TNMD	1
TP63	1
TRHDE-AS1	1
TRPM6	1
TRPV6	1
TSHZ2	1
TSLP	1
TSTA3	1
UGT2B11	1
UGT2B15	1
ULBP3	1
UNC5A	1
VWDE	1
WASF3	1
WISP3	1
WNT6	1
ZBTB20	1
ZNF454	1
ZNF462	1
ZNF727	1
ZNF98	1
ABCG2	2
ABO	2
ACOX2	2
ACSS3	2
ADCY5	2
AKAP12	2
AKAP6	2
ANO5	2
ANPEP	2
AOX1	2
APBA1	2
APOBEC3B	2
AQP5	2
ARHGAP11A	2
ARHGAP20	2
ASF1B	2
ASXL3	2
ATRNL1	2
AURKB	2
BCL2	2
BICDL1	2
BUB1B	2
C17orf107	2
C1GALT1C1L	2
CACNG4	2
CAMK2B	2
CBFA2T3	2
CBX7	2
CCDC68	2
CCDC80	2
CCNA2	2
CCNB2	2
CCNE1	2
CCNO	2
CD24	2
CDC25C	2
CDCA3	2
CDKL2	2
CENPI	2
CENPU	2
CLIP4	2
CNNM1	2
CNTNAP2	2
CORO6	2
COX7A1	2
CPEB1	2
CRB2	2
CRHBP	2
CRIM1	2
CSMD1	2
CTNND2	2
CXCL17	2
CXCL8	2
CYBRD1	2
DDIAS	2
DEPDC1	2
DIRAS1	2
DLK2	2
DNAH2	2
DSEL	2
DZIP1L	2
E2F7	2
EDN3	2
EGFLAM	2
EMCN	2
ERG	2
F12	2
FAM162B	2
FAM184A	2
FAM212B	2
FANCI	2
FAXDC2	2
FIGNL2	2
FLG	2
FXYD6	2
GABRB3	2
GCNT4	2
GDF10	2
GDF5	2
GFRA1	2
GINS2	2
GJB2	2
GOLGA6L5P	2
GRIA2	2
GRIN2A	2
GYPC	2
HID1	2
HLA-F-AS1	2
HMMR	2
HOXD3	2
HRC	2
HSD17B13	2
HSPA12B	2
IGDCC3	2
IL17D	2
IRAK3	2
IRS2	2
JAKMIP3	2
JPH4	2
KBTBD11	2
KCNE4	2
KCNH3	2
KCNJ12	2
KCNMA1	2
KCTD14	2
KIF15	2
KIF20A	2
KIF23	2
KIF2C	2
KIF5A	2
KIFC1	2
KLF3-AS1	2
KPNA2	2
KRT17	2
KRT5	2
LDB3	2
LEFTY2	2
LGI4	2
LMNB1	2
LMO3	2
MAOB	2
ME3	2
MEGF10	2
MICU3	2
MIR100HG	2
MITF	2
MKI67	2
MND1	2
MSRB3	2
MYB	2
MYH11	2
MYL9	2
N4BP2L1	2
NDN	2
NDP	2
NOSTRIN	2
NPHP3	2
NRXN1	2
NUSAP1	2
OIP5	2
OMD	2
ORC1	2
PAK5	2
PALM	2
PARM1	2
PBK	2
PDE11A	2
PDZRN4	2
PHF24	2
PHYHIPL	2
PITX1	2
PLCXD3	2
PLIN4	2
PLK4	2
PLLP	2
PLP1	2
POC1A	2
POLE2	2
POU6F1	2
PPP1R12B	2
PPP1R3C	2
PRICKLE2	2
PTGER3	2
PTPRN2	2
PTTG1	2
RACGAP1	2
RAD51	2
RAD54L	2
RGS22	2
RIMS3	2
RUNDC3B	2
SCGB1D2	2
SCN3B	2
SCN5A	2
SCRG1	2
SERTAD4-AS1	2
SGO2	2
SGSM1	2
SH3RF2	2
SHCBP1	2
SKA1	2
SLC16A4	2
SLC26A4	2
SLC2A4	2
SLC35G2	2
SLC7A5	2
SMIM10L2B	2
SNCA	2
SNCG	2
SORCS1	2
SOX7	2
SRL	2
SRPX	2
SSTR1	2
STAC	2
STC2	2
STIL	2
STMN1	2
STXBP6	2
SYN2	2
SYNE1	2
SYNPO2	2
TACC3	2
TBX18	2
TCEAL2	2
TFPI	2
TICRR	2
TIMP4	2
TMEM132C	2
TMEM37	2
TNS2	2
TOX3	2
TUB	2
TUBB3	2
TXNIP	2
UBE2S	2
VSNL1	2
WBSCR17	2
WDR62	2
WIF1	2
WSCD2	2
ZCCHC24	2
ZDHHC15	2
ZNF300	2
ZNF676	2
A2M	3
ABCC6	3
ABI3BP	3
ACADL	3
ACKR1	3
ADAMTS8	3
ADAMTSL3	3
ADTRP	3
AFF2	3
AGAP11	3
AGTR1	3
AHNAK	3
ANGPTL7	3
ANXA8	3
ARHGEF6	3
ASPA	3
BMPER	3
C10orf128	3
CACNA2D2	3
CCM2L	3
CD1C	3
CD300LG	3
CDC25A	3
CDCA8	3
CDH5	3
CENPE	3
CHRM1	3
CLDN5	3
CLIC5	3
CNTN4	3
COL4A4	3
COL6A6	3
CXCL13	3
CXCL14	3
CXCR2	3
CYP2B7P	3
CYP4B1	3
CYYR1	3
DBNDD1	3
DNAH1	3
DNASE1L3	3
DPYSL2	3
E2F2	3
EFCC1	3
EPAS1	3
EREG	3
ERICH3	3
FAM107A	3
FAM110D	3
FAM150B	3
FAM166B	3
FAM189A2	3
FAM3B	3
FAM46B	3
FAM95B1	3
FGFBP2	3
FHL1	3
FHL5	3
FIGF	3
FMO2	3
FRMD3	3
FXYD1	3
GCOM1	3
GHR	3
GIMAP1	3
GIMAP5	3
GIMAP6	3
GIMAP7	3
GIMAP8	3
GPIHBP1	3
GPM6A	3
GPR17	3
GPRIN2	3
GPX3	3
GRASP	3
GSG2	3
HEPACAM2	3
HRASLS5	3
IGSF10	3
IQSEC3	3
ITIH5	3
KANK3	3
KIAA1683	3
KIF17	3
KLF2	3
KLF8	3
KLF9	3
LARGE2	3
LDB2	3
LINC00472	3
LMO2	3
LOC100499484-C9ORF174	3
MAATS1	3
MMRN2	3
MRC1	3
MS4A2	3
MT1A	3
MUC15	3
MUC16	3
MYCT1	3
NOTCH4	3
OGN	3
PAPSS2	3
PCDH9	3
PECAM1	3
PKMYT1	3
PLA2G2A	3
PLAC9	3
PLCE1	3
PLEKHH2	3
PPP1R14A	3
PRG4	3
PRX	3
PTH1R	3
PTPN20	3
PTPN21	3
PTRF	3
RAMP2	3
RASGRP2	3
RECK	3
RGCC	3
RHOJ	3
ROR1	3
RTKN2	3
SAPCD2	3
SBSPON	3
SELP	3
SEMA3G	3
SEMA6A	3
SEMA6D	3
SEPP1	3
SESN1	3
SGCG	3
SHROOM4	3
SIGLEC17P	3
SLC1A1	3
SLC1A7	3
SLC5A1	3
SLIT2	3
ST6GALNAC3	3
STX11	3
SYT15	3
TAL1	3
TEK	3
TGFBR2	3
TMEM100	3
TMEM139	3
TRHDE	3
TRIM58	3
TSPAN12	3
UHRF1	3
VSIG2	3
VSTM4	3
VWF	3
WISP2	3
ABCB1	4
ACKR4	4
ACSM3	4
ADAM33	4
ADAMTS3	4
ADAMTS9	4
ADCY4	4
ADGRL2	4
ADGRL3	4
ADH1A	4
ADRA1A	4
ALDH2	4
AMOTL1	4
AMOTL2	4
AMT	4
ANGPTL4	4
ANXA1	4
APCDD1	4
APOB	4
AQP1	4
AQP7	4
ARHGAP36	4
ARHGEF4	4
ARL10	4
ARL4A	4
ASTN1	4
ATF3	4
B3GNT5	4
BAALC	4
BACH2	4
BBOX1	4
BHLHE41	4
BIN1	4
BMP2	4
BMP6	4
BPIFB2	4
BRINP1	4
C10orf54	4
CACNA1G	4
CACNB4	4
CAPN3	4
CARMN	4
CCDC152	4
CCDC167	4
CCDC178	4
CD209	4
CD34	4
CD36	4
CD40LG	4
CDC14B	4
CDR1	4
CELF2	4
CENPM	4
CEP112	4
CES1	4
CFD	4
CHL1	4
CHST3	4
CHST9	4
CKAP2L	4
CLDN11	4
CNR1	4
CNRIP1	4
COL17A1	4
COL4A3	4
COLCA1	4
CREB5	4
CRYBG3	4
CSGALNACT1	4
CSRNP1	4
CTTNBP2	4
CYP4F22	4
CYP4Z1	4
DAAM2	4
DENND2A	4
DIO3	4
DMGDH	4
DMRT3	4
DOC2B	4
DOK5	4
DPP4	4
DPT	4
DTX1	4
DYNC1I1	4
EBF1	4
EBF3	4
ECM2	4
ECSCR	4
EFCAB1	4
EGR3	4
EMX2OS	4
ENPP2	4
EPHB1	4
EPHB6	4
ETV1	4
FAM126A	4
FAM13A-AS1	4
FAM171A1	4
FAM196B	4
FAM49A	4
FAT2	4
FERMT2	4
FGD4	4
FILIP1L	4
FOLR2	4
FOS	4
FOXO1	4
FOXP2	4
FZD4	4
GGTA1P	4
GLYATL2	4
GNG2	4
GPBAR1	4
GPC3	4
GPD1	4
GPR146	4
GPR87	4
GRIK1	4
GYG2	4
HAP1	4
HBA1	4
HBB	4
HCAR3	4
HOXA10	4
HOXA2	4
HOXA3	4
HOXA5	4
HOXA6	4
HOXA9	4
HSPB2	4
HSPB7	4
IGF1	4
IL22RA2	4
IL6	4
IL6R	4
INHBB	4
ITGA10	4
ITGA7	4
JPH2	4
KCNT2	4
KIAA0101	4
KIT	4
KL	4
KLF4	4
KLHL30	4
KLK5	4
KLK8	4
KNL1	4
KRT14	4
KRT15	4
KRT6A	4
KRT6C	4
LAMA3	4
LARP6	4
LEPR	4
LIMS2	4
LINC00924	4
LIX1L	4
LOC100126784	4
LONRF3	4
LOXL4	4
LRP1B	4
LRP2	4
LRRC4B	4
LRRC70	4
LRRN3	4
LTBP4	4
LUZP2	4
MAB21L1	4
MAMLD1	4
MAP7D3	4
MARCO	4
MASP1	4
MCTP2	4
MEIS2	4
MGARP	4
MGAT3	4
MMD	4
MMP11	4
MOB3B	4
MPPED2	4
MRAS	4
MROH7	4
MS4A1	4
MUCL1	4
MYH3	4
MYOM2	4
NAALAD2	4
NACAD	4
NALCN	4
NCOA7	4
NEURL3	4
NFIB	4
NFKBIZ	4
NKAPL	4
NLGN4X	4
NMT2	4
NPAS3	4
NPM2	4
NPR2	4
NR2F1	4
NR4A3	4
NRN1	4
NTF3	4
NTN4	4
OSR1	4
OXTR	4
P2RY12	4
PCDHGA2	4
PCDHGA5	4
PDE1C	4
PDGFD	4
PDZD2	4
PDZK1	4
PEAR1	4
PELI2	4
PID1	4
PIGR	4
PIP	4
PIWIL4	4
PKDCC	4
PLCB1	4
PLPP3	4
PLSCR4	4
PLXNA4	4
PPP2R2C	4
PPP4R1L	4
PRDM8	4
PRKCA	4
PTCH1	4
PTGDR	4
PTGFR	4
PTX3	4
RARB	4
RBP4	4
RDH5	4
RGL1	4
RNASE7	4
RND3	4
RNF128	4
RNF183	4
RNF39	4
RUNX1T1	4
SAA1	4
SAA2	4
SAMD5	4
SCN4A	4
SH3D19	4
SHC4	4
SIK2	4
SLC13A2	4
SLC14A2	4
SLC16A12	4
SLC22A3	4
SLC25A27	4
SLC26A3	4
SLC28A3	4
SLC44A4	4
SLC6A16	4
SLC7A2	4
SLIT3	4
SOD3	4
SORBS1	4
SORBS2	4
SOX17	4
SOX8	4
SPHKAP	4
SSPN	4
STAT5A	4
STUM	4
SYT8	4
TDRD10	4
TESC	4
TFAP2B	4
TFF1	4
TLR4	4
TM4SF18	4
TMCC3	4
TMEM47	4
TMEM88	4
TNFRSF10D	4
TNFRSF17	4
TNNT3	4
TP53AIP1	4
TRDN	4
TRIM17	4
TRPC6	4
TSPAN7	4
USHBP1	4
UTRN	4
VGLL1	4
VIPR2	4
VWCE	4
WHAMMP2	4
YPEL4	4
ZEB2	4
ZFP36	4
ZNF154	4
ZNF300P1	4
ZNF354C	4
ZNF781	4
ZSCAN23	4
ADAMTS1	5
ADCY2	5
ADGRB1	5
ADHFE1	5
AFF3	5
AKR1C2	5
ANK2	5
ARC	5
ATP1A2	5
AUNIP	5
AVPR2	5
BCHE	5
BHMT2	5
BMX	5
BVES	5
C15orf52	5
C16orf89	5
C17orf51	5
C1QTNF7	5
C2orf40	5
C7	5
CA11	5
CAB39L	5
CALML3	5
CAND2	5
CASQ2	5
CCDC136	5
CCNB1	5
CDK1	5
CDKN3	5
CDO1	5
CENPA	5
CENPK	5
CFL2	5
CHAD	5
CHRDL1	5
CIDEC	5
CKMT2	5
CLEC10A	5
CLSPN	5
CLU	5
CNTFR	5
COL4A6	5
COLGALT2	5
CPED1	5
CXCL3	5
CYP39A1	5
CYTL1	5
DCHS2	5
DEPDC1B	5
DHRS2	5
DIRAS3	5
DIXDC1	5
DNA2	5
DUOX2	5
DUSP1	5
E2F8	5
EGR1	5
EHF	5
EMILIN3	5
ENPP6	5
EPHA7	5
ESCO2	5
FABP4	5
FAM129A	5
FAM135A	5
FAM149A	5
FAM19A2	5
FAM64A	5
FCER1A	5
FGFR4	5
FILIP1	5
FLNC	5
GALNT16	5
GEM	5
GFRA2	5
GNAO1	5
GPER1	5
GPRASP1	5
GPT	5
GRIK3	5
GRIK5	5
GSN	5
GSTM2	5
GSTM5	5
GTSE1	5
HAND2	5
HAND2-AS1	5
HELLS	5
HIF3A	5
HJURP	5
HPGD	5
HS6ST3	5
HSPB6	5
HSPB8	5
HYAL1	5
KIAA0408	5
KIF11	5
KIF18A	5
KLHDC1	5
KRT23	5
LIMCH1	5
LINC00476	5
LINC00689	5
LINC00839	5
LRFN5	5
LRP8	5
LRRN4CL	5
LURAP1	5
MAD2L1	5
MBNL1-AS1	5
MEDAG	5
MELTF	5
MEOX1	5
MEOX2	5
METTL7A	5
MFAP4	5
MIR4697HG	5
MMP1	5
MPZ	5
MSR1	5
MT1M	5
MTFR2	5
MTURN	5
MUSTN1	5
MYOC	5
MYOCD	5
MYOM1	5
NAV3	5
NECAB1	5
NEIL3	5
NFIX	5
NNAT	5
NOVA1	5
NPTX1	5
NRG2	5
NTRK3	5
NUDT11	5
ORC6	5
P3H2	5
P3H4	5
PAMR1	5
PARK2	5
PCDH20	5
PCDHGB2	5
PCOLCE2	5
PDK4	5
PKNOX2	5
PM20D2	5
PRELP	5
PROM1	5
PRUNE2	5
PTPRZ1	5
PWAR5	5
PWARSN	5
PYGO1	5
RADIL	5
RAMP2-AS1	5
RBM20	5
RBM24	5
RBP7	5
RELN	5
RERG	5
RGN	5
RGS2	5
RGS9	5
RNF150	5
RNF180	5
RNFT2	5
RYR3	5
S100P	5
SCN11A	5
SCN7A	5
SCNN1B	5
SETBP1	5
SFRP1	5
SGO1	5
SH3TC2	5
SLC17A7	5
SLC25A34	5
SLC38A3	5
SMAD9	5
SOSTDC1	5
SOX15	5
SOX5	5
SPEG	5
SPOCD1	5
SVEP1	5
SYNM	5
TACR1	5
TCEAL5	5
TCEAL7	5
TENM2	5
TMEM178A	5
TMEM35A	5
TMEM71	5
TMOD1	5
TNFRSF18	5
TNNI3K	5
TPTEP1	5
TUBB2B	5
TWIST2	5
WDR17	5
XIST	5
XRCC2	5
ZDBF2	5
ZFP2	5
ZNF132	5
ZNF334	5
ZNF385B	5
ZNF385D	5
ZNF471	5
ZNF488	5
ZNF667	5
ABCA10	6
ABCD2	6
ABLIM3	6
ACACB	6
ACOT7	6
ADAMTS14	6
ADGRG2	6
ADH1C	6
AKT3	6
ALOX15	6
ANKRD29	6
ANOS1	6
ANTXR2	6
ARHGAP6	6
ARRB1	6
ATP8A1	6
BARX2	6
BLM	6
BNC2	6
BSN	6
BTC	6
BTG2	6
C16orf45	6
C16orf59	6
C4BPA	6
CALCOCO1	6
CAMK2N1	6
CC2D2A	6
CCDC85A	6
CD302	6
CDC45	6
CDCA2	6
CDKN2D	6
CENPO	6
CKS2	6
CNN1	6
COL11A1	6
COL28A1	6
CORO2B	6
CPA3	6
CRY2	6
DLGAP5	6
DMD	6
DUBR	6
EDA2R	6
EME1	6
ERBB4	6
ESPL1	6
EXTL1	6
FAM134B	6
FAM214A	6
FAM228B	6
FAM47E	6
FAM83E	6
FGF2	6
FLT4	6
FNDC1	6
GARNL3	6
GAS2L2	6
GAS2L3	6
GLS2	6
GNG11	6
GPD1L	6
GRK3	6
GSPT2	6
GTF2IRD2B	6
HDC	6
HLF	6
HOXA4	6
HP	6
IGIP	6
IL1R1	6
INPP4B	6
IQGAP2	6
IRS1	6
ISLR2	6
ITGA8	6
JADE2	6
JAM2	6
KCNJ2	6
KIAA1107	6
KIF12	6
LMOD1	6
MAOA	6
MAP6	6
MCM10	6
MCM2	6
MGP	6
MLXIPL	6
MMP28	6
MOCS1	6
MROH8	6
MYO15B	6
NBEA	6
NDNF	6
NEDD9	6
NMNAT3	6
NXPH4	6
PCCA	6
PCDHB2	6
PDE2A	6
PDZD4	6
PHYHD1	6
PLN	6
PRC1	6
PSRC1	6
PTPRT	6
RAD51AP1	6
RAI2	6
RASEF	6
RBMS3	6
RFX2	6
RGS5	6
RHOU	6
RIMS4	6
RNASEH2A	6
SCML2	6
SDR16C5	6
SHE	6
SKA3	6
SLAIN1	6
SMOC2	6
SOCS2	6
SPAG5	6
SPP1	6
TCN1	6
THSD4	6
TROAP	6
TTK	6
TTYH1	6
WDR78	6
WSCD1	6
ZDHHC2	6
ZNF486	6
ZNF540	6
A2M-AS1	7
AATBC	7
ABCA12	7
ABCA5	7
ABCA6	7
ABCA8	7
ABCA9	7
ACHE	7
ADAM12	7
ADAMTS12	7
ADCYAP1R1	7
ADGRB2	7
ADGRD1	7
ADIPOQ	7
ADM5	7
ADRB2	7
AGR3	7
AIF1L	7
AK8	7
AKAP2	7
ALDH1A1	7
ALDH1A2	7
ALDH3A1	7
ALOX15B	7
ALX4	7
AMPD1	7
AMY2B	7
ANGPTL1	7
ANKK1	7
ANKRD35	7
ANKRD53	7
AOC2	7
AOC3	7
APOD	7
ARHGAP29	7
ARHGAP31	7
ARHGEF15	7
ARID5B	7
ARRDC3	7
ARTN	7
ATOH8	7
ATP13A4	7
ATP1B2	7
B3GALT5	7
B3GALT5-AS1	7
BEGAIN	7
BEND7	7
BIK	7
BMP3	7
BOC	7
BTNL9	7
C10orf10	7
C1QTNF6	7
C1QTNF9	7
C2orf74	7
C6orf141	7
CA3	7
CACNB2	7
CADM3	7
CALB2	7
CALML5	7
CAPN11	7
CAPN13	7
CASP10	7
CAV1	7
CAV2	7
CCDC141	7
CCDC69	7
CCDC82	7
CCL13	7
CCL14	7
CCL21	7
CCL28	7
CCNE2	7
CD79B	7
CDH12	7
CDNF	7
CDSN	7
CEACAM5	7
CEACAM6	7
CELSR1	7
CEP55	7
CES1P1	7
CFAP45	7
CFB	7
CFI	7
CHST8	7
CIDEA	7
CILP2	7
CLCA2	7
CLCA4	7
CLEC1A	7
CLEC3B	7
CLEC4F	7
CLEC5A	7
CLGN	7
CLIC2	7
CMTM7	7
CNTNAP3	7
COL10A1	7
COL12A1	7
COL3A1	7
COL5A1	7
COLCA2	7
CPA4	7
CRAT	7
CRHR1	7
CTSG	7
CUBN	7
CUX2	7
CX3CL1	7
CXCL2	7
CXorf36	7
CYP11A1	7
CYP26A1	7
CYP4X1	7
CYR61	7
DACT2	7
DES	7
DHRS3	7
DLEC1	7
DLK1	7
DMRT2	7
DNAAF3	7
DOCK11	7
DOK7	7
DOPEY2	7
DPY19L2	7
DSC2	7
DSC3	7
DSG1	7
EDN2	7
EDNRB	7
ELF5	7
EPB41L4A-AS1	7
ERCC6L	7
ESYT3	7
F10	7
FABP7	7
FAM13C	7
FAM180B	7
FAM3D	7
FAM89A	7
FAT4	7
FBN2	7
FBXO32	7
FDCSP	7
FGD3	7
FMNL2	7
FMO1	7
FOXA1	7
FOXC1	7
FREM1	7
FUT6	7
FZD7	7
GAB2	7
GALNT15	7
GAS2	7
GIPC2	7
GJB3	7
GNAL	7
GNG7	7
GPR1	7
GPRC5A	7
GRAMD3	7
GRIA1	7
GRM4	7
HAAO	7
HACD1	7
HAS3	7
HBA2	7
HERC5	7
HES6	7
HMGB3	7
HOXA1	7
HOXC11	7
HOXC13	7
HPSE2	7
HRCT1	7
HTRA3	7
ICAM2	7
ID4	7
IFI30	7
IFI6	7
IGFBP6	7
IL11RA	7
IL17B	7
IL33	7
IL34	7
IRX4	7
IRX6	7
ISG15	7
ISM1	7
ITIH2	7
ITM2A	7
KANK1	7
KCNA6	7
KCNAB1	7
KCNE1	7
KCNG1	7
KCNMB1	7
KCTD12	7
KIAA1456	7
KIAA1644	7
KIF18B	7
KLF11	7
KLF15	7
KLF5	7
KLF6	7
KLHDC7A	7
KLHL13	7
KLHL29	7
KLHL35	7
KLK10	7
KLK6	7
KLK7	7
KRT19	7
LAMA1	7
LCN10	7
LEF1	7
LGR4	7
LGR6	7
LHFP	7
LIFR	7
LIN7A	7
LINC-PINT	7
LINC00341	7
LINC00961	7
LINC01140	7
LINC01550	7
LIPE	7
LPL	7
LRP1	7
LRRC15	7
LRRC2	7
LRRC46	7
LRRC8C	7
LY6D	7
LYVE1	7
MAFF	7
MAMDC2	7
MAP1LC3C	7
MAP2	7
MAP3K5	7
MEF2C	7
MGLL	7
MICAL2	7
MIR205HG	7
MIR99AHG	7
MISP	7
MMP13	7
MMRN1	7
MPL	7
MTMR9LP	7
MUC5B	7
MYBPC1	7
MYC	7
MYH7B	7
MYLK	7
MYLK4	7
MYOM3	7
NATD1	7
NBPF14	7
NBPF4	7
NBPF6	7
NCAM1	7
NCMAP	7
NDRG1	7
NDRG2	7
NEURL1	7
NEUROG2	7
NIPSNAP3B	7
NKPD1	7
NMUR1	7
NPR1	7
NR3C1	7
NR3C2	7
NR4A1	7
NRIP2	7
NRIP3	7
NYAP1	7
OBSCN	7
OLR1	7
OPRPN	7
PALM2-AKAP2	7
PALMD	7
PAX9	7
PCDH18	7
PCDH19	7
PCDHB4	7
PCDHB7	7
PCDHGB6	7
PCDHGB7	7
PCK1	7
PCYT1B	7
PDE5A	7
PDE9A	7
PELI1	7
PER1	7
PGM5	7
PHKG1	7
PHYHIP	7
PI16	7
PKHD1L1	7
PLA2G4A	7
PLAGL1	7
PLEKHB1	7
PLEKHM3	7
PLEKHS1	7
PLPPR3	7
POM121L9P	7
PP14571	7
PPARG	7
PPARGC1A	7
PPEF1	7
PPM1J	7
PPM1K	7
PPP1R16B	7
PPP2R2B	7
PPP4R4	7
PRCD	7
PRNP	7
PROS1	7
PRSS21	7
PTGDR2	7
PTH2R	7
PTHLH	7
PTN	7
PYGM	7
RAPGEF3	7
RASAL1	7
RASIP1	7
REM1	7
RERGL	7
RGMA	7
RIC3	7
RNF145	7
ROBO3	7
ROBO4	7
RSPH1	7
RSPO1	7
RSPO3	7
S100B	7
S1PR1	7
SAA4	7
SARM1	7
SATB1	7
SCARA5	7
SCGB2A2	7
SCML1	7
SCN3A	7
SCN4B	7
SCN9A	7
SDK2	7
SDPR	7
SFMBT2	7
SH3BGRL2	7
SHANK3	7
SKIDA1	7
SLC10A6	7
SLC16A7	7
SLC19A3	7
SLC27A6	7
SLC29A4	7
SLC34A2	7
SLC35G1	7
SLC4A4	7
SLC7A3	7
SLC7A4	7
SLC9A6	7
SLITRK6	7
SMIM10L2A	7
SMOC1	7
SMYD1	7
SOBP	7
SOX10	7
SOX6	7
SPAG16	7
SPAG17	7
SPC25	7
SPINK5	7
SPRY1	7
SPRY2	7
SRSF12	7
ST6GALNAC1	7
ST8SIA1	7
ST8SIA2	7
STAC2	7
TACC1	7
TDRD6	7
TDRP	7
TGFBR3	7
TGM5	7
TJP3	7
TK1	7
TMEM220	7
TMEM255A	7
TMEM40	7
TMOD2	7
TMPRSS2	7
TNFRSF8	7
TNNT1	7
TNS1	7
TNXB	7
TPO	7
TPPP	7
TPT1-AS1	7
TRIM36	7
TRPC1	7
TSPAN8	7
TUSC5	7
UBE2Q2P1	7
UGT8	7
USP44	7
VIT	7
WISP1	7
XG	7
XPNPEP2	7
ZBTB16	7
ZC3H12C	7
ZFP36L2	7
ZIK1	7
ZMYND10	7
ZNF229	7
ZNF502	7
ZNF662	7
ZNF677	7
ZWINT	7

## Sheet: Table S2.
Table S2. The GBM DEG module assignment.
Gene	Module index
AAK1	1
AAMDC	1
ABCA2	1
ABCB7	1
ABCD1	1
ABCD2	1
ABHD4	1
ABLIM3	1
ACOT7	1
ACTL6A	1
ADAM9	1
ADARB2	1
ADGRA1	1
AGTPBP1	1
AKT3	1
ALDH1A2	1
ALK	1
AMER2	1
ANKRD29	1
ANKRD34A	1
ANOS1	1
ANTXR2	1
ANXA5	1
ARL6IP6	1
ATF7IP2	1
ATP2B1	1
ATP2B3	1
ATP6V0A1	1
ATP6V1B2	1
ATP6V1C1	1
BAIAP2	1
BARD1	1
BMF	1
BNC2	1
BSCL2	1
BSN	1
C16orf45	1
C16orf59	1
C1orf94	1
C2CD2L	1
C4orf46	1
C5orf34	1
CABP7	1
CADPS2	1
CALHM1	1
CALM3	1
CALY	1
CAMKV	1
CAMSAP1	1
CAMTA2	1
CARMIL3	1
CASP3	1
CASP8	1
CBFB	1
CBX6	1
CC2D2A	1
CCDC138	1
CCDC6	1
CCDC92	1
CCSER2	1
CD151	1
CD58	1
CD74	1
CDC26	1
CDC45	1
CDCA2	1
CDCA4	1
CDH18	1
CDH20	1
CDH8	1
CDK2AP1	1
CDK4	1
CDK5R2	1
CDKN2D	1
CENPO	1
CES1	1
CFAP65	1
CHD3	1
CHEK2	1
CHIC1	1
CHN1	1
CHST14	1
CISD1	1
CKLF	1
CKS2	1
CLASP2	1
CMAS	1
CMIP	1
CNST	1
CNTN5	1
CNTNAP4	1
CORT	1
CPLX1	1
CTPS2	1
CYB5R2	1
CYP26A1	1
DAD1	1
DAP	1
DCAF13	1
DCAF6	1
DDHD2	1
DDR1	1
DDX39A	1
DERA	1
DHX40	1
DLEU1	1
DLG3	1
DLG4	1
DLGAP5	1
DLX1	1
DMD	1
DMXL2	1
DNAAF5	1
DNAJA4	1
DNAJB2	1
DOCK5	1
DPH5	1
DPH6	1
DRAM2	1
DRD5	1
DUSP1	1
DYNLT1	1
DZIP3	1
E2F5	1
EGR4	1
EIF4EBP3	1
ERI1	1
ESPL1	1
EXOSC8	1
F2R	1
FAM131A	1
FAM133A	1
FAM149A	1
FAM153A	1
FAM178B	1
FAM182A	1
FAM19A4	1
FAM47E	1
FAM60A	1
FAM72D	1
FBXL15	1
FBXO4	1
FBXO8	1
FGF17	1
FLT4	1
FRRS1L	1
FSD1	1
FSTL5	1
FUCA2	1
GABBR2	1
GABRG2	1
GALR1	1
GAS2L3	1
GATSL2	1
GCC2	1
GNAI3	1
GNB5	1
GPR162	1
GPR179	1
GPR63	1
GPR84	1
GPRASP2	1
GRID2	1
GRIN2C	1
GRK3	1
GRN	1
GSDMD	1
GUCA1A	1
HAT1	1
HAUS1	1
HAVCR2	1
HBQ1	1
HDAC1	1
HECTD4	1
HERC1	1
HERC5	1
HES5	1
HEXB	1
HIPK4	1
HK1	1
HOXC6	1
HPRT1	1
HS3ST5	1
HSD17B10	1
HSPH1	1
HTR5A	1
HYAL2	1
ID3	1
IDI2-AS1	1
IFIH1	1
IL10RB	1
INPP4B	1
IPCEF1	1
IQGAP2	1
IQSEC1	1
IQSEC2	1
IRAK4	1
ISLR2	1
KATNA1	1
KCNE5	1
KCNG2	1
KCNT1	1
KDELC1	1
KIAA1107	1
KIF12	1
KIF3A	1
KIRREL2	1
KLHL2	1
KLHL32	1
KRT222	1
KRTAP5-2	1
LAMB2	1
LANCL1	1
LHFPL5	1
LHPP	1
LMO1	1
LOC646999	1
LPCAT3	1
LRP5	1
LSM2	1
LYPLA1	1
MAP2K4	1
MAP3K10	1
MAP6	1
MAP9	1
MAPK9	1
MAPRE1	1
MAST1	1
MAST3	1
MCF2L2	1
MCM2	1
MDH1	1
MED20	1
MFRP	1
MGST2	1
MINK1	1
MIS12	1
MKL2	1
MOBP	1
MPO	1
MRPL42	1
MTBP	1
MTFR1	1
MTMR7	1
MVB12A	1
MYD88	1
MYL6	1
MYO15A	1
MYO1D	1
NAGA	1
NAPB	1
NAT16	1
NDRG3	1
NEDD1	1
NEDD9	1
NEK2	1
NEUROD2	1
NFIA	1
NGB	1
NIPA1	1
NISCH	1
NMNAT3	1
NPAS1	1
NPC2	1
NPTXR	1
NR0B1	1
NRGN	1
NSF	1
NT5DC2	1
NUF2	1
NUP160	1
NUP37	1
NUPR1	1
NXT1	1
NXT2	1
OLFM3	1
OPN4	1
OR2W3	1
OVCA2	1
P2RX5	1
PARP9	1
PAX3	1
PAX7	1
PCDHAC1	1
PCDHB2	1
PCDHGA1	1
PDE2A	1
PDIA6	1
PFN1	1
PIGF	1
PIP4K2A	1
PIP5K1C	1
PITRM1	1
PKD1	1
PKP2	1
PNLDC1	1
PNMA5	1
PPFIA3	1
PPIL3	1
PPIP5K1	1
PPP1R17	1
PPP1R1C	1
PPP1R3F	1
PRC1	1
PREPL	1
PRICKLE3	1
PRR18	1
PSMC3IP	1
PSRC1	1
PTPRT	1
R3HDM1	1
RAB34	1
RAB40B	1
RAD51B	1
RAI2	1
RALGAPA1	1
RAP1B	1
RAPGEF5	1
RCC2	1
RFWD3	1
RHEBL1	1
RHOBTB2	1
RHOC	1
ROGDI	1
RP2	1
RPL41	1
RPRML	1
RTP1	1
RUFY2	1
S100A16	1
SAAL1	1
SBF1	1
SCML2	1
SCRT1	1
SCRT2	1
SDHAF3	1
SEC61A2	1
SEPN1	1
Sept2	1
SERPIND1	1
SEZ6	1
SH3GLB2	1
SHANK3	1
SHC3	1
SHE	1
SHTN1	1
SKA3	1
SLC13A5	1
SLC16A8	1
SLC30A3	1
SLC35D2	1
SLC38A6	1
SLC6A7	1
SLC8A2	1
SMAD7	1
SNAI3	1
SNRPG	1
SOCS2	1
SOHLH1	1
SOX1	1
SOX8	1
SP100	1
SPRYD3	1
SRBD1	1
SRRM4	1
STAP2	1
STAR	1
STK32C	1
STMN4	1
STXBP4	1
STXBP5	1
SV2C	1
SYN3	1
SYNJ1	1
SYT14	1
SYT5	1
SZRD1	1
TCAF1	1
TCP11L1	1
TEAD3	1
TEX9	1
TLL2	1
TMEM216	1
TMEM39A	1
TMEM99	1
TOLLIP	1
TOM1L2	1
TRIM21	1
TRIM3	1
TRIM34	1
TRIM37	1
TRIM5	1
TTC7B	1
TTK	1
TUBA4A	1
UBTD2	1
ULBP1	1
ULK1	1
UMODL1-AS1	1
UNC79	1
VAX1	1
VWC2	1
WDR37	1
WDR47	1
WDR78	1
WNT7A	1
YPEL2	1
YWHAH	1
ZCCHC12	1
ZER1	1
ZIC4	1
ZNF540	1
ZNF93	1
A2ML1	2
ABCA9	2
AGTRAP	2
AMIGO1	2
ARFGEF3	2
ARHGDIG	2
ATP2C2	2
ATP6V1G2	2
BEGAIN	2
CBFA2T3	2
CCDC110	2
CD63	2
CDH12	2
CDH22	2
CDKL2	2
CELF6	2
CES4A	2
CNTNAP1	2
CRHR1	2
DGKQ	2
DOC2A	2
DOC2B	2
EDIL3	2
EPB41L4B	2
EPN3	2
FAM174B	2
FAM57A	2
FBXL2	2
FBXO27	2
FZD5	2
GNAL	2
GPR12	2
GPR27	2
GPX7	2
GREB1L	2
GUCY1B3	2
HECW1	2
HID1	2
HTRA3	2
ICA1	2
ICOSLG	2
IL32	2
IL34	2
ITPRIPL1	2
JAKMIP3	2
KCNC4	2
KCNE3	2
KCNIP4	2
KCNJ12	2
KCTD8	2
KIAA1324	2
LAMA4	2
LHX6	2
LINC00950	2
LMTK3	2
LOC90768	2
LRRTM2	2
LUM	2
MBNL2	2
MDFI	2
MDN1	2
MYH7B	2
MYLIP	2
NCS1	2
NEFH	2
NHSL2	2
NOS1AP	2
OGDHL	2
OLFM1	2
P2RX2	2
PACSIN1	2
PAK6	2
PARM1	2
PCBP3	2
PCDHAC2	2
PCDHGA12	2
PHF24	2
PLCH1	2
PPP1R3E	2
PPP4R4	2
PRIM2	2
PTPRN2	2
RAB11FIP4	2
RAB20	2
RAB26	2
RAB3B	2
RAP1GAP	2
RAPGEFL1	2
RASD2	2
RBM11	2
RBM47	2
SBNO1	2
SCN3B	2
SERTAD4	2
SGIP1	2
SGSM1	2
SHANK2	2
SHISA9	2
SLC17A7	2
SLC35F3	2
SLC7A10	2
SLC7A4	2
SMIM3	2
SNCA	2
SOWAHB	2
SPDEF	2
SPTBN4	2
STOX2	2
STXBP6	2
SYBU	2
SYT1	2
SYT4	2
TEF	2
THRB	2
TIMP4	2
TMC5	2
TMEM132C	2
TMOD2	2
TNNT1	2
TRAM1L1	2
TSPYL2	2
UBE2QL1	2
VSTM2A	2
VWA7	2
WIF1	2
WNT7B	2
WSCD2	2
YJEFN3	2
ABCA8	3
ABHD6	3
ABI3BP	3
ACACB	3
ACADL	3
ACKR1	3
ADAM28	3
ADAMTS14	3
ADAMTSL3	3
ADCY2	3
ADCY5	3
ADGRB1	3
ADGRE1	3
ADGRE2	3
ADGRL1	3
ADHFE1	3
ADPRHL1	3
AFF3	3
AIF1	3
AJAP1	3
ALDH2	3
ALDH3B1	3
ALDH6A1	3
ALPK2	3
ANGPT2	3
ANGPTL1	3
ANK1	3
ANK2	3
ANKRD2	3
APLN	3
APOC1	3
AR	3
ARHGAP44	3
ARSF	3
ARSI	3
ARSJ	3
ASAP3	3
ATL1	3
ATP10A	3
ATP1A2	3
AZIN2	3
B3GNT4	3
B4GALNT4	3
BARX2	3
BBOX1	3
BCAS1	3
BCO2	3
BEAN1	3
BEX4	3
BLNK	3
BMP1	3
BMP8A	3
C11orf87	3
C15orf59	3
C16orf89	3
C1orf112	3
C1orf115	3
C1QA	3
C1QB	3
C1QC	3
C1QTNF6	3
C2	3
C2orf15	3
C3AR1	3
C4orf19	3
C7	3
C8orf34	3
CACNA2D2	3
CACNA2D3	3
CACNG4	3
CAMSAP3	3
CAND2	3
CCDC152	3
CCL20	3
CCNJL	3
CCRL2	3
CD14	3
CD160	3
CD163	3
CDH11	3
CDON	3
CECR1	3
CELSR3	3
CFAP61	3
CFI	3
CHAD	3
CHRNA1	3
CIDEA	3
CKAP2	3
CKS1B	3
CLCA4	3
CLCN4	3
CLEC7A	3
CLSPN	3
CLU	3
CMAHP	3
CMKLR1	3
CMYA5	3
CNTFR	3
CNTN4	3
COL10A1	3
COL11A1	3
COL18A1	3
COL21A1	3
COL4A1	3
COL6A2	3
COLCA2	3
COLEC12	3
COLGALT1	3
CPM	3
CPQ	3
CPXM2	3
CREB3L4	3
CSF1R	3
CSPG4	3
CSTA	3
CTSK	3
CTSL	3
CXCL14	3
CXCL6	3
CXCL8	3
CYB5A	3
CYBB	3
CYP11A1	3
CYP2J2	3
CYP4X1	3
CYP7B1	3
DAPK1	3
DCLK1	3
DDIT4L	3
DDX3Y	3
DDX60	3
DEGS2	3
DHRS3	3
DHRS9	3
DIRAS3	3
DISP2	3
DLX5	3
DNAH1	3
DOCK2	3
DRC3	3
DSG2	3
DUSP26	3
DUSP9	3
DYNC1I1	3
ECHDC3	3
EEF1A2	3
EFHC2	3
ELOVL4	3
EMILIN1	3
EMX2OS	3
ENPEP	3
ERBB4	3
ERCC6L	3
ESRRG	3
EVA1A	3
EXTL1	3
F13A1	3
F2RL2	3
F5	3
FABP6	3
FAM101B	3
FAM135B	3
FAM155B	3
FAM171A1	3
FAM26F	3
FAM46C	3
FAM95B1	3
FANCG	3
FAP	3
FAXC	3
FCER1G	3
FCGR1B	3
FCGR2A	3
FCGR3A	3
FERMT3	3
FGF14	3
FGF7	3
FILIP1	3
FJX1	3
FLVCR2	3
FOLR2	3
FOXD2-AS1	3
FOXO4	3
FSTL4	3
FTL	3
FXYD1	3
FXYD5	3
FYB	3
GALNT13	3
GALNT6	3
GBP1	3
GBP5	3
GCHFR	3
GCNT2	3
GCOM1	3
GDPD2	3
GGTA1P	3
GJA5	3
GLI2	3
GLRB	3
GNLY	3
GOLGA7B	3
GPD1L	3
GPIHBP1	3
GPR183	3
GPR34	3
GPR4	3
GPT	3
GPX8	3
GRIN2D	3
GRIP2	3
HAPLN1	3
HAUS8	3
HCG4	3
HIF3A	3
HLA-DMB	3
HLA-DPB1	3
HLA-DQA1	3
HLA-DRA	3
HLA-DRB6	3
HOXC10	3
HOXD11	3
HOXD13	3
HOXD9	3
HP	3
HPDL	3
HPGDS	3
HPSE	3
HTR1D	3
HTR7	3
IFI30	3
IFI44	3
IFITM2	3
IFITM3	3
IGF1	3
IGF2BP3	3
IGIP	3
IGSF10	3
IGSF6	3
IQCA1	3
IQCG	3
ITGA1	3
ITGA3	3
ITGA4	3
ITGAL	3
ITGAX	3
JADE2	3
KAZALD1	3
KBTBD12	3
KCNJ11	3
KIAA0513	3
KIAA1549	3
KIAA1549L	3
KIAA1683	3
KIAA2022	3
KIF26B	3
KLK5	3
KNL1	3
LAMA1	3
LDHD	3
LGALS1	3
LILRA6	3
LILRB2	3
LILRB3	3
LIMCH1	3
LINC00957	3
LINC01001	3
LINC01002	3
LINC01140	3
LIPH	3
LMO2	3
LOC644172	3
LOC93429	3
LOXL2	3
LOXL3	3
LPIN1	3
LPL	3
LRP8	3
LRRC2	3
LRRC25	3
LRRC4	3
LRRN1	3
LRRN2	3
LTK	3
LUZP2	3
LYRM9	3
LYZ	3
MAD2L1	3
MAGED4	3
MAGI3	3
MAL	3
MAP1A	3
MAP2	3
March9	3
MARVELD1	3
MEIS1	3
MEIS3	3
MFAP2	3
MFSD6	3
MGLL	3
MGP	3
MICB	3
MKRN3	3
MLXIPL	3
MMP19	3
MOXD1	3
MPEG1	3
MPP7	3
MPZ	3
MT2A	3
MTFR2	3
MUC1	3
MUM1L1	3
MX2	3
MXRA8	3
MYBPC1	3
MYBPHL	3
MYH3	3
MYL3	3
MYO15B	3
MYO1B	3
MYOT	3
NAALADL2	3
NAPSB	3
NCF2	3
NDRG2	3
NDUFA4L2	3
NEBL	3
NEFL	3
NEIL3	3
NLRC5	3
NNAT	3
NR1D2	3
NR3C2	3
NRIP3	3
NXPH3	3
NXPH4	3
OLFML2B	3
OPLAH	3
P2RX6	3
P3H2	3
P4HA1	3
PALM	3
PARD6A	3
PART1	3
PCDH19	3
PCDH20	3
PCDHGA10	3
PCDHGA9	3
PCDHGB6	3
PCOLCE2	3
PCP4L1	3
PCSK1	3
PDE1A	3
PDGFD	3
PDK4	3
PDLIM7	3
PDPN	3
PGR	3
PHYHD1	3
PIFO	3
PKIB	3
PLA2G7	3
PLCL2	3
PLEK2	3
PLEKHB1	3
PLN	3
PNMAL1	3
POPDC2	3
POSTN	3
PPARGC1A	3
PPM1H	3
PPP1R1B	3
PRDM1	3
PRELP	3
PRIM1	3
PRKAA2	3
PROC	3
PRR11	3
PRR29	3
PRSS3	3
PSMB9	3
PTGDS	3
PTHLH	3
PTK7	3
PTPRH	3
RAB27B	3
RAB32	3
RALGPS1	3
RAMP2	3
RASA4CP	3
RBM20	3
RBM24	3
RDH12	3
RGN	3
RHCG	3
RHPN2	3
RIC3	3
RIMS4	3
RND2	3
RNF122	3
RNF125	3
RNF180	3
ROR1	3
RPS4Y1	3
RPS5	3
RPS6KA6	3
RTKN2	3
RTN1	3
S100A8	3
SAMSN1	3
SCG3	3
SCN1A	3
SCUBE2	3
SEC14L5	3
SECTM1	3
SELL	3
SEMA3B	3
SEMA3G	3
SEMA4D	3
SEMA4F	3
SEMA6C	3
SEPP1	3
SGO1	3
SH3BP5	3
SHMT1	3
SHROOM3	3
SIGLEC1	3
SIX1	3
SLC12A6	3
SLC15A3	3
SLC25A23	3
SLC26A2	3
SLC26A6	3
SLC34A2	3
SLC38A5	3
SLC39A14	3
SLC4A3	3
SLC4A4	3
SLC6A1	3
SLC6A17	3
SLC7A2	3
SLC9A3R1	3
SLITRK4	3
SMIM10L2A	3
SNED1	3
SNRPN	3
SNX20	3
SORCS2	3
SOX10	3
SPEF2	3
SPI1	3
SPOCK3	3
SPP1	3
SPTSSB	3
STRIP2	3
STX1A	3
SULT1A1	3
SUSD2	3
SUSD4	3
SYNGR1	3
SYTL4	3
SYTL5	3
TACC2	3
TACR1	3
TAP1	3
TCN2	3
TEAD2	3
TENM3	3
TGFB1	3
TGFBI	3
THBS1	3
THEMIS2	3
THSD4	3
TLL1	3
TLR7	3
TLR8	3
TMED7-TICAM2	3
TMEM100	3
TMEM116	3
TMEM132B	3
TMEM171	3
TMEM178A	3
TMEM204	3
TMEM25	3
TMEM35A	3
TMEM38A	3
TMEM8B	3
TNFAIP3	3
TNFAIP6	3
TNFAIP8L3	3
TNFRSF11A	3
TNFRSF12A	3
TNNT2	3
TOX3	3
TRABD2A	3
TREM2	3
TRPV3	3
TRPV6	3
TSGA10	3
TSPAN7	3
TTC9	3
TYROBP	3
UGT8	3
VIT	3
VNN2	3
VWA2	3
WDFY4	3
WDHD1	3
WDR31	3
WDR49	3
WNK2	3
WSCD1	3
XAF1	3
XIST	3
XK	3
XYLT1	3
YBX2	3
ZBTB16	3
ZFYVE28	3
ZNF215	3
ZNF229	3
ZNF385D	3
ZNF486	3
ZNF528	3
ZNF542P	3
ZNF649	3
ZSCAN18	3
ABCC12	4
ABTB1	4
ADAD2	4
ADRB1	4
ANKRD19P	4
ANKRD30BL	4
ANKS1B	4
ASCL1	4
ATOH7	4
ATP9A	4
ATRAID	4
ATXN7L3	4
BCAN	4
BTBD17	4
C1orf61	4
C1QL2	4
C1QL3	4
C4orf50	4
C9orf172	4
CACNA1F	4
CACNA1I	4
CACNG3	4
CACNG8	4
CAMKK2	4
CCDC167	4
CCDC177	4
CHRNA2	4
CLEC4G	4
CLSTN3	4
CMTM3	4
CPNE4	4
CPNE9	4
CRH	4
CRHR2	4
CYP1A1	4
DBI	4
DCTN1-AS1	4
DMTN	4
DOK6	4
EIF4E1B	4
EPHA10	4
EPHX4	4
EPS15	4
ESYT3	4
FAM126B	4
FAM153B	4
FAM163B	4
FAM19A1	4
FLRT2	4
FNDC9	4
GABRA1	4
GABRA4	4
GABRA5	4
GABRG1	4
GAD2	4
GALNTL5	4
GALNTL6	4
GLA	4
GMNN	4
GPR21	4
GPR22	4
GPR26	4
GPR52	4
GPR6	4
GPR61	4
GRM3	4
HCN1	4
HPN-AS1	4
HRH3	4
HTR1A	4
HTR7P1	4
INHBA-AS1	4
KCNA2	4
KCNF1	4
KCNJ6	4
KCNJ9	4
KCNK4	4
KCNQ3	4
KCNS2	4
KIAA0922	4
KLC2	4
KLHL1	4
KNCN	4
LINC00202-1	4
LINC00282	4
LINC00889	4
LINC00936	4
LMTK2	4
LOC285696	4
LOC440040	4
LPCAT4	4
LRFN2	4
LRTM2	4
LY86-AS1	4
MADD	4
MAP2K1	4
MAPK15	4
March11	4
MC4R	4
MICAL2	4
MSANTD1	4
NCDN	4
NETO1	4
NEUROD6	4
NODAL	4
NPM2	4
NPTN	4
NPY	4
NRAP	4
NT5C1A	4
OR2L13	4
OTOF	4
OXCT1	4
PABPC1L2A	4
PABPC1L2B	4
PCDHA13	4
PDP1	4
PDZD7	4
PGM2L1	4
PI4KA	4
PLEKHM3	4
PPP1R14B	4
PPP3R1	4
PROKR2	4
PRRG3	4
PTER	4
PVALB	4
RAI14	4
RFPL1S	4
RFPL2	4
RPH3A	4
RPLP0	4
RPS19	4
RPS27	4
SDCCAG3	4
Sept10	4
SFT2D3	4
SLC12A5	4
SLC17A6	4
SLC24A2	4
SLC26A4-AS1	4
SLC26A8	4
SLC32A1	4
SLC39A12	4
SLC9A6	4
SNCB	4
SNORD115-26	4
SPRN	4
SPSB4	4
SSTR3	4
STRC	4
STX1B	4
SYCE1	4
SYNJ2	4
SYNPR	4
TANC1	4
TBR1	4
TCF12	4
TGIF1	4
THPO	4
TLN2	4
TMEM132D	4
TMEM215	4
TMEM218	4
TMEM88B	4
TSPYL1	4
TTBK2	4
TTC9B	4
ZIM2	4
ZNF480	4
AACS	5
ABCB9	5
ABCC3	5
ACOX2	5
ACSS3	5
ACTC1	5
ACTG2	5
ADAM22	5
ADAM23	5
ADAM33	5
ADAMTS5	5
ADAP1	5
ADARB1	5
ADCY9	5
ADD2	5
ADGRV1	5
AFAP1L1	5
AGAP2-AS1	5
AGPAT2	5
AHNAK	5
AHNAK2	5
AK7	5
AKAP12	5
AKAP5	5
AMPH	5
ANGPT1	5
ANKRD12	5
ANKRD22	5
ANKRD53	5
ANPEP	5
AOX1	5
APBA1	5
APOBEC3B	5
APOBEC3C	5
APOBEC3G	5
APOC2	5
APOL1	5
AQP5	5
ARHGAP11A	5
ARHGAP20	5
ARHGEF39	5
ASF1B	5
ASIC2	5
ASPA	5
ASPM	5
ASPN	5
ASXL3	5
ATG9B	5
ATP7B	5
ATRNL1	5
B4GALNT3	5
BAIAP2-AS1	5
BAIAP2L2	5
BATF2	5
BCHE	5
BCL11A	5
BCL7A	5
BEX1	5
BICDL1	5
BMPR2	5
BRCA2	5
BST1	5
C10orf82	5
C11orf96	5
C17orf107	5
C1GALT1C1L	5
C1orf194	5
C1orf53	5
C1QL4	5
C1R	5
C2orf50	5
C4orf47	5
C8orf48	5
C9orf24	5
CA3	5
CACNA1D	5
CACNA1H	5
CACNA2D4	5
CALB2	5
CALCRL	5
CALN1	5
CAMK1G	5
CAMK2A	5
CAMKK1	5
CAP2	5
CARF	5
CASC1	5
CBX2	5
CCBE1	5
CCDC103	5
CCDC125	5
CCDC160	5
CCDC3	5
CCDC39	5
CCDC40	5
CCDC80	5
CCNA1	5
CCNA2	5
CCNO	5
CD109	5
CD24	5
CD40	5
CDH1	5
CDH7	5
CDK1	5
CDKN2C	5
CECR6	5
CENPF	5
CENPN	5
CENPU	5
CENPV	5
CFAP126	5
CFAP221	5
CFAP77	5
CGREF1	5
CHGB	5
CITED4	5
CKMT1A	5
CKMT1B	5
CLEC18B	5
CLEC2B	5
CLIC2	5
CLIP4	5
CLMP	5
CLSTN2	5
CLVS1	5
COCH	5
COL15A1	5
COL22A1	5
COL23A1	5
COL26A1	5
COL4A6	5
COL6A3	5
COL9A1	5
CORO6	5
COX7A1	5
CPE	5
CPEB1	5
CPLX3	5
CPNE8	5
CPS1	5
CRB2	5
CRHBP	5
CRIM1	5
CSDC2	5
CSMD1	5
CTNNA2	5
CTSO	5
CYP1B1	5
CYP2D7	5
CYP2U1	5
CYS1	5
DAB1	5
DAB2	5
DCN	5
DCX	5
DENND5B	5
DGKG	5
DIRAS2	5
DLEC1	5
DLK2	5
DMKN	5
DMRTC1B	5
DNAH5	5
DNAH6	5
DNAH7	5
DPP4	5
DPY19L2	5
DPY19L2P2	5
DPYD	5
DPYSL4	5
DRC1	5
DRD2	5
DSC2	5
DSEL	5
DZIP1L	5
E2F1	5
ECT2	5
EDA2R	5
EDN3	5
EDNRB	5
EFCAB1	5
EFNB3	5
EGFLAM	5
EHD2	5
EIF4E3	5
EIF4EBP1	5
ELFN1	5
EMCN	5
EMILIN3	5
EML2	5
EMX2	5
ENHO	5
ENOX1	5
ENPP1	5
ENPP2	5
ENTPD3	5
EPCAM	5
EPHA4	5
EPHA7	5
EPHB1	5
EPS8L2	5
F12	5
FAM13C	5
FAM179A	5
FAM184A	5
FAM189A1	5
FAM19A5	5
FAM219A	5
FAM65C	5
FAM71E1	5
FANCA	5
FANCD2	5
FANCI	5
FAS	5
FAT3	5
FBXL7	5
FBXO32	5
FCGR1CP	5
FHAD1	5
FKBP5	5
FKBP9P1	5
FLJ23867	5
FLRT1	5
FLT3LG	5
FOSL1	5
FOXJ1	5
FOXP1	5
FRA10AC1	5
FRY	5
FUT2	5
FXYD6	5
FZD8	5
GAD1	5
GALNT10	5
GALNT14	5
GARNL3	5
GAS1	5
GBP2	5
GCNT4	5
GDF10	5
GDF15	5
GFPT2	5
GINS4	5
GJB2	5
GJC1	5
GLB1	5
GLIS2	5
GNA15	5
GNAZ	5
GNG4	5
GOLT1A	5
GPR153	5
GPR160	5
GPR39	5
GPR83	5
GRHL1	5
GRIA2	5
GRIN2A	5
GRIN3A	5
GRM7	5
GUCY1A2	5
HABP4	5
HAPLN3	5
HAPLN4	5
HAS2	5
HFE	5
HIST1H1C	5
HK2	5
HLA-A	5
HLA-DQB1	5
HLA-H	5
HLA-L	5
HLF	5
HMG20B	5
HN1L	5
HNRNPA1P33	5
HOMER1	5
HOMER2	5
HOXD3	5
HOXD8	5
HS3ST3A1	5
HS6ST3	5
HSD17B6	5
HSP90AB2P	5
HSPB3	5
HVCN1	5
IDS	5
IFI16	5
IGDCC3	5
IGDCC4	5
IGF2BP2	5
IGFBP4	5
IGFBP5	5
IGFLR1	5
IGSF9B	5
IL17D	5
IL1R2	5
IL4I1	5
INSM1	5
INTS4P1	5
IQGAP3	5
IRAK3	5
IRF7	5
ISG20	5
ITGA2B	5
ITGA7	5
ITGB7	5
JPH4	5
KANK4	5
KBTBD11	5
KCNA6	5
KCNC2	5
KCNE4	5
KCNH3	5
KCNN1	5
KCNQ4	5
KCTD14	5
KDELC2	5
KIAA1462	5
KIF15	5
KIF5A	5
KIF6	5
KIRREL	5
KLHL14	5
KNDC1	5
KPNA2	5
KRT5	5
L1CAM	5
LAMP5	5
LAPTM4A	5
LATS2	5
LCN12	5
LDB3	5
LDHA	5
LDLRAD2	5
LEFTY2	5
LGALS9	5
LGI3	5
LHX2	5
LINC00294	5
LINC01018	5
LMCD1	5
LOC100129034	5
LOC100129550	5
LOC283731	5
LRFN1	5
LRRC10B	5
LRRC4C	5
LRRC56	5
LRRC7	5
LSAMP	5
LY6K	5
LY96	5
MANF	5
MAP3K9	5
MAPKAPK3	5
MARVELD3	5
MAST4	5
MCHR1	5
ME1	5
MEDAG	5
MEG3	5
MEGF10	5
METTL21B	5
MFSD13A	5
MGAT5	5
MKI67	5
MMP2	5
MN1	5
MPL	5
MPP2	5
MRGPRF	5
MROH7	5
MSH5	5
MSLN	5
MTCL1	5
MTFP1	5
MTMR11	5
MYC	5
MYCBP	5
MYCBP2	5
MYL9	5
NAT8L	5
NBPF14	5
NBPF15	5
NDC80	5
NDN	5
NEK6	5
NEURL1	5
NFATC4	5
NHSL1	5
NID2	5
NKAIN1	5
NME9	5
NMNAT2	5
NOD2	5
NOSTRIN	5
NPR1	5
NRP1	5
NRP2	5
NT5DC3	5
NUAK1	5
NUDT10	5
NUDT11	5
NUSAP1	5
OLFML2A	5
OPCML	5
OR51E1	5
ORC1	5
OSBPL1A	5
OTUB2	5
P2RX4	5
PABPC1L	5
PAK5	5
PARVG	5
PAX8-AS1	5
PCDHA1	5
PCDHA11	5
PCDHA4	5
PCDHB7	5
PCDHGB7	5
PCP4	5
PDE11A	5
PDGFRB	5
PDIA2	5
PDIA5	5
PDLIM1	5
PDZRN4	5
PFKFB4	5
PHLDA2	5
PHYHIP	5
PHYHIPL	5
PI15	5
PIF1	5
PIH1D2	5
PLAT	5
PLEKHA4	5
PLLP	5
PLPPR3	5
PNMA2	5
PNPLA3	5
POC1A	5
PODN	5
POLD1	5
POLE2	5
POLQ	5
PPAN-P2RY11	5
PPFIA2	5
PPM1E	5
PPM1K	5
PPP1R13L	5
PPP1R14C	5
PRICKLE1	5
PRICKLE2	5
PRKD1	5
PROCR	5
PSTPIP1	5
PTCHD1	5
PTGER3	5
PTGS1	5
PYCARD	5
RAB6C	5
RACGAP1	5
RAD54B	5
RANGAP1	5
RASGRF1	5
RDH10	5
RERGL	5
RGS11	5
RIBC1	5
RIMS3	5
RNF175	5
RPS2	5
RPS28	5
RSPH9	5
RUNX1	5
RYR3	5
S100A11	5
SATB1	5
SBK1	5
SCN2A	5
SCN5A	5
SCN7A	5
SCRG1	5
SERPINA5	5
SERPINB1	5
SERTAD4-AS1	5
SERTM1	5
SFMBT2	5
SGPP2	5
SGSM2	5
SHISA6	5
SIPA1	5
SLAMF8	5
SLC10A4	5
SLC12A8	5
SLC16A3	5
SLC22A3	5
SLC25A27	5
SLC25A43	5
SLC26A4	5
SLC27A2	5
SLC3A1	5
SLC44A5	5
SLC47A1	5
SLC4A11	5
SLITRK3	5
SMIM10L2B	5
SNAP25	5
SNCG	5
SOGA3	5
SOX7	5
SP140L	5
SPAG4	5
SPC24	5
SPEF1	5
SPINT1	5
SPON1	5
SPSB2	5
SPTBN2	5
SRCIN1	5
SRL	5
SRPK3	5
SRPX	5
SSR4	5
SSTR1	5
ST14	5
ST6GALNAC6	5
STAC	5
STAC2	5
STAC3	5
STIL	5
STMN3	5
STON1	5
SYN2	5
SYNPO	5
SYNPO2	5
SYT17	5
SYTL3	5
TANC2	5
TBXA2R	5
TCEA3	5
TCEAL2	5
TCEAL7	5
TCIRG1	5
TEK	5
TFCP2L1	5
TFPI	5
THBD	5
THRA	5
THSD7B	5
TM4SF18	5
TMEM125	5
TMEM158	5
TMEM170B	5
TMEM191A	5
TMEM232	5
TMEM37	5
TMSB15A	5
TNFAIP2	5
TNFRSF10C	5
TNK1	5
TOR4A	5
TP73	5
TRIM36	5
TSPYL4	5
TWSG1	5
TXLNB	5
TXNIP	5
TYMS	5
UBD	5
UBE2T	5
UBXN10	5
UCHL1	5
UQCRBP1	5
USP43	5
UST	5
VAT1L	5
VCAM1	5
VDR	5
VIPR2	5
VSNL1	5
VWA3B	5
VWA5B2	5
WDR62	5
WDR90	5
WFIKKN2	5
WIPF3	5
WISP1	5
ZDBF2	5
ZDHHC15	5
ZFPM2	5
ZIK1	5
ZNF248	5
ZNF300	5
ZNF367	5
ZSCAN16	5
ZWILCH	5
ABCC8	6
ABLIM2	6
ACADSB	6
ACP7	6
ACTA1	6
ADAM11	6
ADAM12	6
ADAMTS19	6
ADAMTS7	6
ADAP2	6
ADCYAP1	6
AEN	6
AIM1	6
AKAP11	6
ALOXE3	6
ANO4	6
ANXA1	6
ANXA2	6
ANXA2P2	6
ANXA2R	6
AP3B2	6
APOL4	6
APOM	6
AQP3	6
ARAP3	6
ARHGAP32	6
ARHGDIB	6
ARHGEF28	6
ARHGEF9	6
ARPP21	6
ARRB1	6
ASPHD1	6
ATP13A2	6
ATP1B1	6
ATP5EP2	6
ATP8A1	6
B2M	6
BCL11B	6
BCL2L2	6
BEST3	6
BHMT	6
BRCA1	6
BTBD9	6
BTN3A1	6
BTN3A2	6
BTN3A3	6
C18orf54	6
C1orf216	6
C1orf54	6
C1QTNF4	6
C21orf62	6
C7orf13	6
C9orf129	6
CABLES1	6
CABP1	6
CACNA1S	6
CACNB4	6
CADPS	6
CAPN3	6
CARD16	6
CARNS1	6
CARTPT	6
CASP1	6
CASZ1	6
CBLN2	6
CCK	6
CCKBR	6
CCSER1	6
CD248	6
CD276	6
CD68	6
CDHR2	6
CDK18	6
CDKN1A	6
CELF2	6
CEND1	6
CERCAM	6
CLDN9	6
CLUL1	6
CLVS2	6
CNGB1	6
CNIH2	6
CNN3	6
COL19A1	6
COL24A1	6
COL3A1	6
CPEB3	6
CPLX2	6
CPNE6	6
CRTC1	6
CRY2	6
CRYM	6
CTIF	6
CTSC	6
CTSS	6
CTXN3	6
CUX2	6
CYP2E1	6
CYP46A1	6
CYTIP	6
DAGLA	6
DCAF12L2	6
DDB2	6
DDN	6
DDX60L	6
DENND2D	6
DENND6B	6
DLG2	6
DLGAP2	6
DOCK9	6
DOK1	6
DPF1	6
DSE	6
DTNB	6
DTYMK	6
DUSP2	6
DUSP27	6
DUSP7	6
DUSP8	6
DYNLL2	6
DYX1C1	6
EIF3C	6
EN1	6
ENDOU	6
ENPP4	6
ENPP5	6
ENTPD6	6
EPB41L1	6
EPHB6	6
ERBB3	6
ERMN	6
ESAM	6
ETNPPL	6
F2RL1	6
FAAH	6
FABP3	6
FABP7	6
FAM131C	6
FAM201A	6
FAM21A	6
FAM234B	6
FAM83H	6
FBLIM1	6
FBLL1	6
FBP1	6
FBXO2	6
FBXO40	6
FBXO5	6
FCGRT	6
FGF12	6
FIBIN	6
FKBP10	6
FKBP7	6
FN1	6
FN3K	6
FOXD1	6
FTH1P3	6
FUT9	6
FZD2	6
[truncated: 1,578 more rows]

## Sheet: Table S3.
Table S3. BRCA DEG module gene set overlap analysis top 10 overlapped gene sets.
Module index	Gene set name	# genes in overlap	p-value	FDRq-value
Module 1	SMID_BREAST_CANCER_LUMINAL_B_DN [564]	45	2.57e-37	4.58e-33
	SMID_BREAST_CANCER_BASAL_UP [648]	44	1.73e-33	1.54e-29
	GO_INTRINSIC_COMPONENT_OF_PLASMA_MEMBRANE [1649]	52	1.18e-23	6.99e-20
	SMID_BREAST_CANCER_RELAPSE_IN_BONE_DN [315]	27	1.75e-23	7.8e-20
	GO_ION_TRANSPORT [1262]	45	1.38e-22	4.93e-19
	TURASHVILI_BREAST_DUCTAL_CARCINOMA_VS_DUCTAL_NORMAL_DN [198]	22	8.21e-22	2.44e-18
	BENPORATH_SUZ12_TARGETS [1038]	40	2.55e-21	6.48e-18
	GO_MEMBRANE_REGION [1134]	41	7.84e-21	1.75e-17
	YOSHIMURA_MAPK8_TARGETS_UP 1305]	43	2.63e-20	5.21e-17
	GO_TISSUE_DEVELOPMENT [1518]	46	2.97e-20	5.3e-17
Module 2	SHEDDEN_LUNG_CANCER_POOR_SURVIVAL_A6 [456]	40	1.81e-39	3.22e-35
	FLORIO_NEOCORTEX_BASAL_RADIAL_GLIA_DN [190]	29	6.81e-36	6.06e-32
	GOBERT_OLIGODENDROCYTE_DIFFERENTIATION_UP [570]	40	1.31e-35	7.75e-32
	DUTERTRE_ESTRADIOL_RESPONSE_24HR_UP [324]	33	9.29e-35	4.14e-31
	ROSTY_CERVICAL_CANCER_PROLIFERATION_CLUSTER [140]	26	1.26e-34	4.49e-31
	SOTIRIOU_BREAST_CANCER_GRADE_1_VS_3_UP [151]	25	5.48e-32	1.63e-28
	MODULE_54 [263]	29	1.24e-31	3.14e-28
	GSE15750_DAY6_VS_DAY10_EFF_CD8_TCELL_UP [200]	26	2.33e-30	4.61e-27
	GSE15750_DAY6_VS_DAY10_TRAF6KO_EFF_CD8_TCELL_UP [200]	26	2.33e-30	4.61e-27
	FISCHER_DREAM_TARGETS [929]	42	1.18e-29	2.11e-26
Module 3	SWEET_LUNG_CANCER_KRAS_DN [435]	28	3.98e-29	7.08e-25
	BOQUEST_STEM_CELL_DN [216]	18	5.24e-21	4.66e-17
	CUI_TCF21_TARGETS_2_DN [830]	27	2.51e-20	1.49e-16
	NABA_MATRISOME [1028]	27	5.52e-18	2.46e-14
	MODULE_5 [434]	18	1.26e-15	4.5e-12
	GO_VASCULATURE_DEVELOPMENT [469]	17	7.27e-14	2.16e-10
	SMID_BREAST_CANCER_NORMAL_LIKE_UP [476]	17	9.23e-14	2.35e-10
	BOQUEST_STEM_CELL_CULTURED_VS_FRESH_UP [425]	16	2.31e-13	4.91e-10
	SABATES_COLORECTAL_ADENOMA_DN [291]	14	2.87e-13	4.91e-10
	GO_CIRCULATORY_SYSTEM_DEVELOPMENT [788]	20	3.02e-13	4.91e-10
Module 4	SMID_BREAST_CANCER_NORMAL_LIKE_UP [476]	41	3.64e-34	6.48e-30
	TURASHVILI_BREAST_DUCTAL_CARCINOMA_VS_DUCTAL_NORMAL_DN [198]	28	1.16e-29	1.03e-25
	GO_REGULATION_OF_MULTICELLULAR_ORGANISMAL_DEVELOPMENT [1672]	59	8.3e-28	4.93e-24
	AACTTT_UNKNOWN [1890]	62	1.53e-27	6.83e-24
	BENPORATH_EED_TARGETS [1062]	48	3.34e-27	1.06e-23
	BENPORATH_ES_WITH_H3K27ME3 [1118]	49	3.57e-27	1.06e-23
	SMID_BREAST_CANCER_LUMINAL_B_DN [564]	37	1.2e-26	3.05e-23
	TTGTTT_FOXO4_01 [2061]	61	9.45e-25	2.1e-21
	TGCCAAR_NF1_Q6 [722]	37	6.33e-23	1.25e-19
	TATAAA_TATA_01 [1296]	47	1.26e-22	2.24e-19
Module 5	VECCHI_GASTRIC_CANCER_EARLY_DN [367]	32	7.12e-33	1.27e-28
	SABATES_COLORECTAL_ADENOMA_DN [291]	25	1.16e-25	1.03e-21
	TTGTTT_FOXO4_01 [2061]	46	1.66e-21	9.83e-18
	SMID_BREAST_CANCER_LUMINAL_B_DN [564]	27	6.14e-21	2.73e-17
	FLORIO_NEOCORTEX_BASAL_RADIAL_GLIA_DN [190]	18	1.57e-19	5.58e-16
	BOQUEST_STEM_CELL_UP [260]	19	2.06e-18	6.1e-15
	BOQUEST_STEM_CELL_CULTURED_VS_FRESH_UP [425]	21	9.05e-17	2.3e-13
	LIU_PROSTATE_CANCER_DN [481]	21	1.06e-15	2.37e-12
	SMID_BREAST_CANCER_BASAL_UP [648]	23	3.6e-15	7.12e-12
	SMID_BREAST_CANCER_NORMAL_LIKE_UP [476]	20	1.09e-14	1.93e-11
Module 6	SMID_BREAST_CANCER_BASAL_DN [701]	22	3.04e-17	5.42e-13
	FLORIO_NEOCORTEX_BASAL_RADIAL_GLIA_DN [190]	14	2.15e-16	1.92e-12
	DUTERTRE_ESTRADIOL_RESPONSE_24HR_UP [324]	16	8.02e-16	4.76e-12
	GOBERT_OLIGODENDROCYTE_DIFFERENTIATION_UP [570]	19	1.78e-15	7.92e-12
	GRAHAM_CML_DIVIDING_VS_NORMAL_QUIESCENT_UP [181]	13	3.7e-15	1.32e-11
	KOBAYASHI_EGFR_SIGNALING_24HR_DN [251]	14	1.04e-14	3.1e-11
	SOTIRIOU_BREAST_CANCER_GRADE_1_VS_3_UP [151]	12	1.3e-14	3.31e-11
	FISCHER_DREAM_TARGETS [929]	21	1.04e-13	2.31e-10
	GO_CELL_CYCLE_PROCESS [1081]	21	1.85e-12	3.66e-09
	GSE36476_CTRL_VS_TSST_ACT_40H_MEMORY_CD4_TCELL_OLD_DN [200]	11	9.68e-12	1.33e-08
Module 7	SMID_BREAST_CANCER_LUMINAL_B_DN [564]	56	5.59e-42	9.95e-38
	SMID_BREAST_CANCER_NORMAL_LIKE_UP [476]	46	5.07e-34	4.51e-30
	LIM_MAMMARY_STEM_CELL_UP [489]	42	4.76e-29	2.83e-25
	AACTTT_UNKNOWN [1890]	74	3.26e-28	1.45e-24
	GO_TISSUE_DEVELOPMENT [1518]	66	1.13e-27	4.03e-24
	MEISSNER_BRAIN_HCP_WITH_H3K4ME3_AND_H3K27ME3 [1069]	56	1.92e-27	5.69e-24
	GO_INTRINSIC_COMPONENT_OF_PLASMA_MEMBRANE [1649]	66	1.16e-25	2.59e-22
	CAGGTG_E12_Q6 [2485]	81	1.16e-25	2.59e-22
	SMID_BREAST_CANCER_BASAL_UP [648]	43	3.38e-25	6.69e-22
	MODULE_117 [731]	45	5.43e-25	9.67e-22

## Sheet: Table S4
Table S4. GBM DEG module gene set overlap analysis top 10 overlapped gene sets.
Module index	Gene set name	# genes in overlap	p-value	FDRq-value
Module 1	FISCHER_DREAM_TARGETS [929]	46	6.97e-22	1.24e-17
	GO_CYTOSKELETON [1967]	64	1.73e-20	1.54e-16
	DODD_NASOPHARYNGEAL_CARCINOMA_DN [1375]	53	3.37e-20	2e-16
	GO_SYNAPSE [754]	39	2.47e-19	1.1e-15
	GO_RIBONUCLEOTIDE_BINDING [1860]	60	4.79e-19	1.7e-15
	GO_SYNAPSE_PART [610]	34	5.76e-18	1.51e-14
	GO_MICROTUBULE_CYTOSKELETON [1068]	44	5.95e-18	1.51e-14
	GO_PHOSPHATE_CONTAINING_COMPOUND_METABOLIC_PROCESS [1977]	60	8.4e-18	1.87e-14
	GGGCGGR_SP1_Q6 [2940]	74	2.18e-17	4.04e-14
	GO_NEURON_PART [1265]	47	2.27e-17	4.04e-14
Module 2	GO_REGULATION_OF_TRANSPORT [1804]	31	4.32e-17	7.69e-13
	GO_NEURON_PART [1265]	26	3.37e-16	3e-12
	GO_NEURON_PROJECTION [942]	23	5.65e-16	3.35e-12
	GO_SYNAPSE [754]	18	1.61e-12	7.15e-09
	GO_INTRACELLULAR_VESICLE [1259]	22	2.08e-12	7.41e-09
	GO_AXON [418]	14	6.69e-12	1.92e-08
	GO_VESICLE_MEMBRANE [512]	15	7.56e-12	1.92e-08
	GO_REGULATION_OF_VESICLE_MEDIATED_TRANSPORT [462]	14	2.52e-11	5.61e-08
	CAGGTG_E12_Q6 [2485]	28	4.84e-11	9.58e-08
	GO_CYTOPLASMIC_VESICLE_PART [601]	15	7.11e-11	1.27e-07
Module 3	MODULE_84 [549]	64	2.45e-46	4.36e-42
	NABA_MATRISOME [1028]	70	2.88e-35	2.56e-31
	SABATES_COLORECTAL_ADENOMA_DN [291]	42	1.7e-34	1.01e-30
	SCHUETZ_BREAST_CANCER_DUCTAL_INVASIVE_UP [351]	44	2.12e-33	9.45e-30
	MODULE_5 [434]	47	1.08e-32	3.86e-29
	GO_INTRINSIC_COMPONENT_OF_PLASMA_MEMBRANE [1649]	83	2.41e-32	7.15e-29
	MCLACHLAN_DENTAL_CARIES_UP [254]	38	6.6e-32	1.68e-28
	CHEN_METABOLIC_SYNDROM_NETWORK [1210]	71	1.06e-31	2.36e-28
	GO_IMMUNE_SYSTEM_PROCESS [1984]	89	5.17e-31	1.02e-27
	GO_IMMUNE_RESPONSE [1100]	67	7.17e-31	1.28e-27
Module 4	GO_SYNAPSE [754]	28	2.24e-21	3.98e-17
	GO_NEURON_PART [1265]	33	2.04e-20	1.81e-16
	GO_SYNAPTIC_SIGNALING [424]	22	5.12e-20	3.04e-16
	GO_SYNAPSE_PART [610]	24	5.49e-19	2.45e-15
	GO_CELL_CELL_SIGNALING [767]	25	8.05e-10	2.87e-14
	GO_INTRINSIC_COMPONENT_OF_PLASMA_MEMBRANE [1649]	33	5.28e-17	1.4e-13
	MIKKELSEN_MEF_HCP_WITH_H3K27ME3 [590]	22	5.48e-17	1.4e-13
	REACTOME_NEURONAL_SYSTEM [279]	17	7.44e-17	1.66e-13
	GO_ION_TRANSMEMBRANE_TRANSPORT [822]	24	4.5e-16	8.69e-13
	GO_CELL_PROJECTION [1786]	33	5.3e-16	8.69e-13
Module 5	MEISSNER_BRAIN_HCP_WITH_H3K4ME3_AND_H3K27ME3 [1069]	88	4.03e-46	7.18e-42
	BENPORATH_SUZ12_TARGETS [1038]	73	1.02e-33	9.1e-30
	GO_CELL_PROJECTION [1786]	91	3.38e-31	2.01e-27
	BENPORATH_ES_WITH_H3K27ME3 [1118]	71	4.76e-30	2.12e-26
	GOZGIT_ESR1_TARGETS_DN [781]	57	3.05e-27	1.08e-23
	GO_NEURON_PART [1265]	71	8.26e-27	2.45e-23
	BENPORATH_EED_TARGETS [1062]	64	7.03e-26	1.79e-22
	GO_INTRINSIC_COMPONENT_OF_PLASMA_MEMBRANE [1649]	79	2.37e-25	5.28e-22
	LIU_PROSTATE_CANCER_DN [481]	43	3.3e-24	6.53e-21
	SMID_BREAST_CANCER_BASAL_UP [648]	48	2.37e-23	4.21e-20
Module 6	CAGGTG_E12_Q6 [2485]	84	2.74e-28	4.87e-24
	GO_REGULATION_OF_TRANSPORT [1804]	70	6.32e-27	5.63e-23
	GO_NEURON_PART [1265]	57	4.48e-25	2.66e-21
	GO_CELL_PROJECTION [1786]	67	6.08e-25	2.71e-21
	GO_CELL_JUNCTION [1151]	54	1.36e-24	4.84e-21
	GO_SYNAPSE [754]	44	7.57e-24	2.25e-20
	MEISSNER_BRAIN_HCP_WITH_H3K4ME3_AND_H3K27ME3 [1069]	49	6.16e-22	1.57e-18
	GO_NEURON_PROJECTION [942]	46	9.83e-22	2.19e-18
	YOSHIMURA_MAPK8_TARGETS_UP [1305]	52	1.49e-20	2.94e-17
	DELYS_THYROID_CANCER_UP [443]	32	2.49e-20	4.44e-17
Module 7	None
Module 8	GOBERT_OLIGODENDROCYTE_DIFFERENTIATION_UP [570]	30	3.92e-22	6.98e-18
	BENPORATH_ES_WITH_H3K27ME3 [1118]	37	2.9e-20	2.34e-16
	DUTERTRE_ESTRADIOL_RESPONSE_24HR_UP [324]	23	4.57e-20	2.34e-16
	FISCHER_DREAM_TARGETS [929]	34	5.25e-20	2.34e-16
	BENPORATH_CYCLING_GENES [648]	29	1.67e-19	5.95e-16
	GSE15750_DAY6_VS_DAY10_EFF_CD8_TCELL_UP [200]	19	3.75e-19	1.11e-15
	GO_NEUROGENESIS [1402]	39	9.76e-19	2.48e-15
	MODULE_54 [263]	20	3.52e-18	7.84e-15
	FLORIO_NEOCORTEX_BASAL_RADIAL_GLIA_DN [190]	17	8.06e-17	1.54e-13
	GSE15750_DAY6_VS_DAY10_TRAF6KO_EFF_CD8_TCELL_UP [456]	23	8.63e-17	1.54e-13
Module 9	GO_SYNAPSE [754]	25	3.27e-18	3.22e-14
	BENPORATH_ES_WITH_H3K27ME3 [1118]	29	3.62e-18	3.22e-14
	GO_SYNAPSE_PART [610]	22	7.07e-17	3.9e-13
	GO_ION_TRANSPORT [1262]	29	8.76e-17	3.9e-13
	GO_SYNAPTIC_SIGNALING [424]	19	2.06e-16	7.34e-13
	GO_NEURON_PART [1265]	28	8.16e-16	2.42e-12
	AACTTT_UNKNOWN [1890]	33	1.43e-15	3.36e-12
	GO_TRANSMEMBRANE_TRANSPORT [1098]	26	2.05e-15	4.57e-12
	BENPORATH_SUZ12_TARGETS [1038]	25	5.14e-15	1.02e-11
	GO_CELL_CELL_SIGNALING [767]	22	7.78e-15	1.39e-11
Module 10	FISCHER_G2_M_CELL_CYCLE [225]	11	3.64e-14	6.48e-10
	GOBERT_OLIGODENDROCYTE_DIFFERENTIATION_UP [570]	14	1.16e-13	1.03e-09
	GSE37532_WT_VS_PPARG_KO_VISCERAL_ADIPOSE_TISSUE_TREG_UP [200]	10	4.54e-13	2.69e-09
	GSE15750_DAY6_VS_DAY10_EFF_CD8_TCELL_UP [200]	9	1.84e-11	8.21e-08
	KINSEY_TARGETS_OF_EWSR1_FLII_FUSION_UP [1278]	16	4.41e-11	1.57e-07
	SOTIRIOU_BREAST_CANCER_GRADE_1_VS_3_UP [151]	8	7.05e-11	1.97e-07
	FISCHER_DREAM_TARGETS [929]	14	7.75e-11	1.97e-07
	FLORIO_NEOCORTEX_BASAL_RADIAL_GLIA_DN [190]	8	4.4e-10	9.48e-07
	MEISSNER_BRAIN_HCP_WITH_H3K4ME3_AND_H3K27ME3 [1069]	14	4.79e-10	9.48e-07
	GSE39556_CD8A_DC_VS_NK_CELL_MOUSE_3H_POST_POLYIC_INJ_UP [200]	8	6.61e-10	1.18e-06
Module 11	MEISSNER_BRAIN_HCP_WITH_H3K4ME3_AND_H3K27ME3 [1069]	67	2.46e-37	4.39e-33
	GO_NEURON_PART [1265]	63	1.92e-29	1.71e-25
	CAGGTG_E12_Q6 [2485]	84	1.81e-27	1.07e-23
	GO_CELL_PROJECTION [1786]	71	3.09e-27	1.38e-23
	GO_NEUROGENESIS [1402]	63	5.35e-27	1.91e-23
	MIKKELSEN_MEF_HCP_WITH_H3K27ME3 [590]	43	1.1e-26	3.26e-23
	AACTTT_UNKNOWN [1890]	70	4.62e-25	1.18e-21
	BENPORATH_ES_WITH_H3K27ME3 [1118]	53	8.04e-24	1.79e-20
	BENPORATH_SUZ12_TARGETS [1038]	50	8.34e-23	1.65e-19
	BENPORATH_EED_TARGETS [1062]	50	2.24e-22	4e-19
Module 12	MODULE_11 [540]	15	1.68e-14	1.41e-10
	MODULE_137 [546]	15	1.97e-14	1.41e-10
	FLORIO_NEOCORTEX_BASAL_RADIAL_GLIA_DN [190]	11	2.37e-14	1.41e-10
	MODULE_100 [544]	14	3.82e-13	1.65e-09
	MODULE_66 [552]	14	4.64e-13	1.65e-09
	KOBAYASHI_EGFR_SIGNALING_24HR_DN [251]	10	1.57e-11	4.66e-08
	SMID_BREAST_CANCER_BASAL_DN [701]	13	1.63e-10	4.14e-07
	DUTERTRE_ESTRADIOL_RESPONSE_24HR_UP [324]	10	1.91e-10	4.25e-07
	SHEDDEN_LUNG_CANCER_POOR_SURVIVAL_A6 [456]	11	3.02e-10	5.83e-07
	GAL_LEUKEMIC_STEM_CELL_DN [244]	9	3.41e-10	5.83e-07
Module 13	MEISSNER_BRAIN_HCP_WITH_H3K4ME3_AND_H3K27ME3 [1069]	20	7.19e-11	1.28e-06
	GO_SYNAPSE_PART [610]	5	5.17e-10	3.99e-06
	GO_POSITIVE_REGULATION_OF_MOLECULAR_FUNCTION [1791]	24	6.77e-10	3.99e-06
	GO_POSITIVE_REGULATION_OF_CATALYTIC_ACTIVITY [1518]	22	9.1e-10	3.99e-06
	GO_NEURON_PART [1265]	20	1.32e-09	3.99e-06
	GO_MEMBRANE_REGION [1134]	19	1.38e-09	3.99e-06
	GO_POSTSYNAPSE [378]	12	1.78e-09	3.99e-06
	GO_REGULATION_OF_GTPASE_ACTIVITY [673]	15	1.96e-09	3.99e-06
	GO_POSITIVE_REGULATION_OF_HYDROLASE_ACTIVITY [905]	17	2.02e-09	3.99e-06
	GO_INTRINSIC_COMPONENT_OF_PLASMA_MEMBRANE [1649]	22	4.13e-09	7.21e-06
Module 14	GSE36476_CTRL_VS_TSST_ACT_72H_MEMORY_CD4_TCELL_YOUNG_DN [200]	15	6.22e-18	1.11e-13
	GOBERT_OLIGODENDROCYTE_DIFFERENTIATION_UP [570]	20	4.2e-17	3.74e-13
	FLORIO_NEOCORTEX_BASAL_RADIAL_GLIA_DN [190]	14	1.06e-16	6.3e-13
	KOBAYASHI_EGFR_SIGNALING_24HR_DN [251]	15	1.88e-16	8.38e-13
	GRAHAM_NORMAL_QUIESCENT_VS_NORMAL_DIVIDING_DN [87]	11	5.19e-16	1.85e-12
	CHANG_CYCLING_GENES [148]	12	5.58e-15	1.59e-11
	GSE15750_DAY6_VS_DAY10_EFF_CD8_TCELL_UP [200]	13	7.06e-15	1.59e-11
	SOTIRIOU_BREAST_CANCER_GRADE_1_VS_3_UP [151]	12	7.12e-15	1.59e-11
	GNF2_MCM4 [53]	9	1.55e-14	3.06e-11
	GNF2_CCNB2 [57]	9	3.12e-14	5.55e-11
Module 15	RUNNE_GENDER_EFFECT_UP [9]	6	1.77e-17	3.15e-13
	PYEON_CANCER_HEAD_AND_NECK_VS_CERVICAL_DN [29]	4	9.3e-09	8.28e-05

## Sheet: Table S5.
Table S5. BRCA patient group assignment.
Patient ID	Group index
MB-0000	1
MB-0002	2
MB-0005	2
MB-0006	1
MB-0008	2
MB-0010	2
MB-0014	1
MB-0020	3
MB-0022	1
MB-0025	2
MB-0028	4
MB-0035	2
MB-0036	2
MB-0039	2
MB-0045	3
MB-0046	2
MB-0048	5
MB-0050	1
MB-0053	4
MB-0054	3
MB-0056	2
MB-0059	2
MB-0060	2
MB-0062	3
MB-0064	2
MB-0066	2
MB-0068	1
MB-0071	4
MB-0079	3
MB-0081	2
MB-0083	1
MB-0093	2
MB-0095	2
MB-0097	2
MB-0099	1
MB-0100	3
MB-0101	1
MB-0102	4
MB-0106	2
MB-0107	4
MB-0108	1
MB-0109	2
MB-0110	1
MB-0111	1
MB-0112	4
MB-0113	5
MB-0114	2
MB-0115	3
MB-0116	1
MB-0117	1
MB-0119	2
MB-0120	5
MB-0121	2
MB-0122	2
MB-0123	4
MB-0124	1
MB-0125	2
MB-0126	2
MB-0127	3
MB-0128	1
MB-0129	5
MB-0130	1
MB-0131	2
MB-0133	2
MB-0134	4
MB-0135	2
MB-0136	2
MB-0138	1
MB-0139	1
MB-0140	4
MB-0142	2
MB-0143	4
MB-0144	2
MB-0145	1
MB-0146	2
MB-0147	2
MB-0148	5
MB-0149	3
MB-0150	2
MB-0151	2
MB-0152	5
MB-0153	1
MB-0154	1
MB-0155	1
MB-0156	1
MB-0157	3
MB-0158	3
MB-0159	5
MB-0160	1
MB-0162	2
MB-0163	3
MB-0164	3
MB-0165	5
MB-0166	1
MB-0167	2
MB-0168	3
MB-0169	1
MB-0170	1
MB-0171	1
MB-0172	2
MB-0173	2
MB-0174	3
MB-0175	2
MB-0176	3
MB-0177	2
MB-0178	2
MB-0179	3
MB-0180	2
MB-0181	1
MB-0184	2
MB-0185	4
MB-0188	4
MB-0189	3
MB-0191	3
MB-0192	1
MB-0193	4
MB-0194	2
MB-0195	4
MB-0196	1
MB-0197	4
MB-0198	4
MB-0199	2
MB-0200	3
MB-0201	5
MB-0202	4
MB-0203	2
MB-0204	1
MB-0205	1
MB-0206	3
MB-0207	2
MB-0209	1
MB-0210	3
MB-0211	3
MB-0214	3
MB-0215	2
MB-0218	4
MB-0220	3
MB-0221	3
MB-0222	1
MB-0223	3
MB-0224	1
MB-0225	5
MB-0226	1
MB-0227	2
MB-0228	1
MB-0229	2
MB-0230	5
MB-0231	1
MB-0232	2
MB-0233	2
MB-0234	1
MB-0235	2
MB-0236	5
MB-0238	3
MB-0239	1
MB-0241	4
MB-0242	1
MB-0243	1
MB-0244	1
MB-0245	1
MB-0247	1
MB-0248	2
MB-0249	3
MB-0253	2
MB-0256	2
MB-0257	4
MB-0258	2
MB-0260	1
MB-0261	2
MB-0262	4
MB-0263	1
MB-0264	4
MB-0265	3
MB-0266	1
MB-0268	2
MB-0269	3
MB-0270	2
MB-0272	4
MB-0273	3
MB-0275	1
MB-0278	3
MB-0279	1
MB-0280	1
MB-0282	1
MB-0283	4
MB-0285	1
MB-0286	1
MB-0287	4
MB-0288	5
MB-0289	3
MB-0290	2
MB-0291	5
MB-0292	4
MB-0293	1
MB-0294	3
MB-0295	1
MB-0299	3
MB-0301	2
MB-0302	4
MB-0303	3
MB-0304	2
MB-0305	3
MB-0306	2
MB-0307	5
MB-0308	2
MB-0309	2
MB-0310	1
MB-0311	4
MB-0312	2
MB-0313	2
MB-0314	5
MB-0315	4
MB-0316	3
MB-0317	2
MB-0318	1
MB-0319	4
MB-0320	1
MB-0321	2
MB-0322	2
MB-0324	2
MB-0325	4
MB-0326	2
MB-0327	2
MB-0328	4
MB-0329	5
MB-0330	5
MB-0333	3
MB-0335	2
MB-0336	4
MB-0339	2
MB-0340	5
MB-0341	1
MB-0342	1
MB-0343	2
MB-0344	1
MB-0345	1
MB-0346	5
MB-0347	4
MB-0348	2
MB-0349	4
MB-0350	3
MB-0351	2
MB-0352	3
MB-0353	4
MB-0354	3
MB-0355	2
MB-0356	2
MB-0358	1
MB-0359	1
MB-0360	2
MB-0361	5
MB-0362	1
MB-0363	4
MB-0364	3
MB-0365	5
MB-0366	2
MB-0367	1
MB-0368	2
MB-0369	4
MB-0370	4
MB-0371	5
MB-0372	3
MB-0373	5
MB-0374	4
MB-0375	2
MB-0377	1
MB-0378	5
MB-0379	1
MB-0380	2
MB-0381	5
MB-0382	1
MB-0383	4
MB-0384	2
MB-0385	4
MB-0386	1
MB-0388	5
MB-0389	5
MB-0390	5
MB-0391	5
MB-0392	1
MB-0393	3
MB-0394	2
MB-0395	5
MB-0396	3
MB-0397	2
MB-0398	4
MB-0399	3
MB-0400	3
MB-0401	3
MB-0402	1
MB-0404	2
MB-0405	2
MB-0406	4
MB-0407	1
MB-0408	2
MB-0410	1
MB-0411	1
MB-0412	4
MB-0413	4
MB-0414	5
MB-0417	2
MB-0418	4
MB-0419	2
MB-0420	3
MB-0421	5
MB-0422	1
MB-0423	1
MB-0424	3
MB-0425	2
MB-0426	1
MB-0427	4
MB-0428	4
MB-0429	2
MB-0431	4
MB-0432	1
MB-0433	1
MB-0434	5
MB-0435	3
MB-0436	3
MB-0437	2
MB-0438	5
MB-0439	2
MB-0440	4
MB-0442	1
MB-0443	1
MB-0444	2
MB-0445	2
MB-0446	3
MB-0448	2
MB-0449	1
MB-0451	2
MB-0452	4
MB-0453	3
MB-0454	2
MB-0455	2
MB-0458	1
MB-0459	4
MB-0460	1
MB-0462	5
MB-0463	2
MB-0464	3
MB-0465	5
MB-0466	4
MB-0467	5
MB-0468	4
MB-0469	2
MB-0470	1
MB-0471	2
MB-0472	2
MB-0474	4
MB-0475	2
MB-0476	2
MB-0478	1
MB-0479	5
MB-0480	2
MB-0481	3
MB-0482	3
MB-0483	4
MB-0484	5
MB-0485	3
MB-0486	1
MB-0487	1
MB-0488	1
MB-0489	3
MB-0490	2
MB-0491	1
MB-0492	2
MB-0494	3
MB-0495	3
MB-0496	1
MB-0497	1
MB-0499	1
MB-0500	3
MB-0501	2
MB-0502	3
MB-0503	1
MB-0504	2
MB-0505	1
MB-0506	3
MB-0507	2
MB-0508	1
MB-0509	1
MB-0510	4
MB-0511	1
MB-0512	1
MB-0513	2
MB-0514	2
MB-0516	3
MB-0517	1
MB-0519	3
MB-0521	1
MB-0522	5
MB-0524	3
MB-0525	3
MB-0526	2
MB-0527	1
MB-0528	2
MB-0529	2
MB-0531	1
MB-0532	2
MB-0534	1
MB-0535	2
MB-0536	4
MB-0537	1
MB-0538	3
MB-0539	5
MB-0540	1
MB-0541	4
MB-0542	3
MB-0543	4
MB-0544	2
MB-0545	4
MB-0546	1
MB-0547	2
MB-0549	5
MB-0550	4
MB-0551	1
MB-0552	5
MB-0553	5
MB-0554	2
MB-0558	3
MB-0559	2
MB-0564	5
MB-0568	1
MB-0569	2
MB-0570	2
MB-0571	2
MB-0573	2
MB-0574	2
MB-0575	2
MB-0576	4
MB-0577	2
MB-0578	1
MB-0579	4
MB-0580	4
MB-0581	4
MB-0582	3
MB-0583	2
MB-0584	2
MB-0585	4
MB-0586	4
MB-0587	2
MB-0588	3
MB-0589	5
MB-0590	2
MB-0591	4
MB-0592	2
MB-0593	5
MB-0594	2
MB-0596	2
MB-0597	1
MB-0598	2
MB-0599	1
MB-0600	4
MB-0601	3
MB-0603	2
MB-0605	1
MB-0606	2
MB-0607	1
MB-0608	3
MB-0609	4
MB-0610	2
MB-0611	2
MB-0613	5
MB-0614	1
MB-0615	5
MB-0616	4
MB-0617	1
MB-0618	2
MB-0619	3
MB-0620	1
MB-0621	1
MB-0623	1
MB-0624	1
MB-0626	2
MB-0627	3
MB-0628	4
MB-0630	5
MB-0631	2
MB-0632	1
MB-0634	1
MB-0635	3
MB-0636	1
MB-0637	4
MB-0638	1
MB-0639	3
MB-0640	1
MB-0641	1
MB-0642	2
MB-0643	5
MB-0644	1
MB-0646	4
MB-0649	1
MB-0650	2
MB-0652	2
MB-0653	4
MB-0654	2
MB-0655	1
MB-0656	3
MB-0657	3
MB-0658	3
MB-0659	3
MB-0660	3
MB-0661	2
MB-0662	5
MB-0663	5
MB-0664	3
MB-0666	2
MB-0667	5
MB-0869	3
MB-0872	2
MB-0874	3
MB-0876	1
MB-0877	4
MB-0880	2
MB-0882	2
MB-0884	4
MB-0885	1
MB-0891	1
MB-0893	3
MB-0895	2
MB-0897	2
MB-0899	2
MB-0901	4
MB-0904	2
MB-0906	3
MB-0907	1
MB-2513	5
MB-2517	5
MB-2536	1
MB-2556	1
MB-2564	1
MB-2610	1
MB-2613	2
MB-2614	1
MB-2616	1
MB-2617	4
MB-2618	2
MB-2624	1
MB-2626	5
MB-2629	4
MB-2632	5
MB-2634	2
MB-2642	4
MB-2643	1
MB-2645	4
MB-2669	2
MB-2686	4
MB-2705	2
MB-2708	2
MB-2711	1
MB-2712	1
MB-2718	3
MB-2720	2
MB-2721	1
MB-2724	5
MB-2725	1
MB-2728	3
MB-2730	4
MB-2735	4
MB-2742	5
MB-2744	1
MB-2745	2
MB-2747	2
MB-2749	1
MB-2750	1
MB-2752	1
MB-2753	3
MB-2754	3
MB-2758	5
MB-2760	2
MB-2763	2
MB-2764	1
MB-2765	2
MB-2767	2
MB-2769	1
MB-2770	2
MB-2771	3
MB-2772	4
MB-2774	2
MB-2778	2
MB-2779	2
MB-2781	2
MB-2786	5
MB-2790	2
MB-2791	2
MB-2792	1
MB-2793	2
MB-2795	1
MB-2796	1
MB-2797	2
MB-2801	2
MB-2803	4
MB-2814	2
MB-2815	1
MB-2819	2
MB-2820	1
MB-2821	1
MB-2823	1
MB-2827	3
MB-2833	3
MB-2834	3
MB-2835	2
MB-2838	1
MB-2840	1
MB-2842	3
MB-2843	1
MB-2844	4
MB-2845	1
MB-2846	1
MB-2847	5
MB-2848	1
MB-2849	3
MB-2850	3
MB-2851	1
MB-2853	1
MB-2854	1
MB-2857	3
MB-2858	2
MB-2863	1
MB-2867	1
MB-2895	5
MB-2896	1
MB-2900	1
MB-2901	2
MB-2904	3
MB-2912	3
MB-2916	1
MB-2917	3
MB-2919	2
MB-2922	3
MB-2923	5
MB-2927	2
MB-2929	3
MB-2931	2
MB-2932	2
MB-2933	1
MB-2939	5
MB-2944	2
MB-2947	1
MB-2951	1
MB-2952	1
MB-2953	1
MB-2954	2
MB-2957	3
MB-2960	4
MB-2963	3
MB-2964	4
MB-2966	1
MB-2969	1
MB-2970	1
MB-2971	1
MB-2977	1
MB-2983	5
MB-2984	5
MB-2990	1
MB-2993	3
MB-2994	1
MB-2996	2
MB-2999	4
MB-3001	3
MB-3002	4
MB-3005	1
MB-3006	1
MB-3007	2
MB-3008	1
MB-3013	1
MB-3014	3
MB-3016	2
MB-3021	1
MB-3025	5
MB-3026	4
MB-3028	5
MB-3031	5
MB-3032	1
MB-3033	1
MB-3035	1
MB-3037	2
MB-3046	3
MB-3049	1
MB-3050	4
MB-3057	3
MB-3058	3
MB-3060	4
MB-3062	3
MB-3063	3
MB-3064	1
MB-3067	3
MB-3079	2
MB-3083	2
MB-3085	1
MB-3088	2
MB-3092	2
MB-3102	2
MB-3103	5
MB-3104	5
MB-3105	2
MB-3110	1
MB-3121	1
MB-3122	4
MB-3123	3
MB-3153	3
MB-3165	4
MB-3167	2
MB-3171	1
MB-3181	2
MB-3211	3
MB-3218	3
MB-3222	1
MB-3228	2
MB-3235	5
MB-3252	1
MB-3253	2
MB-3254	1
MB-3266	1
MB-3271	3
MB-3272	5
MB-3275	1
MB-3277	3
MB-3292	3
MB-3295	1
MB-3297	3
MB-3298	1
MB-3300	4
MB-3301	2
MB-3303	2
MB-3328	2
MB-3329	5
MB-3341	2
MB-3344	1
MB-3350	2
MB-3351	2
MB-3355	5
MB-3357	2
MB-3360	5
MB-3361	5
MB-3363	4
MB-3365	2
MB-3367	5
MB-3371	2
MB-3378	1
MB-3379	2
MB-3381	2
MB-3382	5
MB-3383	3
MB-3386	5
MB-3388	2
MB-3389	4
MB-3395	3
MB-3396	3
MB-3402	2
MB-3403	2
MB-3412	2
MB-3417	2
MB-3429	1
MB-3430	2
MB-3435	5
MB-3437	2
MB-3439	2
MB-3450	2
MB-3452	3
MB-3453	3
MB-3459	1
MB-3462	1
MB-3466	2
MB-3467	5
MB-3470	5
MB-3476	3
MB-3479	1
MB-3487	4
MB-3488	5
MB-3490	2
MB-3492	1
MB-3497	5
MB-3500	3
MB-3502	3
MB-3506	4
MB-3510	2
MB-3525	4
MB-3526	3
MB-3528	5
MB-3530	2
MB-3536	3
MB-3545	1
MB-3547	1
MB-3548	2
MB-3567	3
MB-3576	4
MB-3600	2
MB-3606	5
MB-3614	4
MB-3702	3
MB-3706	3
MB-3707	1
MB-3711	1
MB-3748	1
MB-3752	3
MB-3754	4
MB-3781	2
MB-3823	1
MB-3824	2
MB-3838	2
MB-3840	4
MB-3842	4
MB-3850	5
MB-3852	5
MB-3854	1
MB-3865	1
MB-3866	5
MB-3871	1
MB-3874	1
MB-3978	5
MB-4000	4
MB-4001	4
MB-4003	2
MB-4004	2
MB-4005	1
MB-4008	2
MB-4010	4
MB-4011	4
MB-4012	5
MB-4015	3
MB-4017	4
MB-4018	1
MB-4024	3
MB-4033	1
MB-4046	1
MB-4059	1
MB-4079	2
MB-4091	2
MB-4098	1
MB-4119	4
MB-4120	2
MB-4126	1
MB-4127	5
MB-4139	2
MB-4140	2
MB-4141	2
MB-4145	1
MB-4146	3
MB-4148	2
MB-4154	2
MB-4171	4
MB-4173	2
MB-4189	1
MB-4212	1
MB-4213	4
MB-4222	2
MB-4224	1
MB-4230	4
MB-4233	4
MB-4234	4
MB-4235	1
MB-4236	4
MB-4250	4
MB-4254	3
MB-4264	2
MB-4266	4
MB-4270	5
MB-4274	2
MB-4276	5
MB-4278	2
MB-4281	4
MB-4282	2
MB-4283	1
MB-4289	5
MB-4292	1
MB-4293	1
MB-4298	4
MB-4300	4
MB-4303	3
MB-4306	2
MB-4310	2
MB-4313	1
MB-4317	5
MB-4318	4
MB-4322	4
MB-4323	2
MB-4324	4
MB-4328	2
MB-4329	2
MB-4331	4
MB-4332	3
MB-4333	1
MB-4339	2
MB-4341	5
MB-4342	1
MB-4343	3
MB-4348	5
MB-4350	5
MB-4351	3
MB-4353	2
MB-4354	3
MB-4357	4
MB-4360	5
MB-4362	1
MB-4368	1
MB-4374	2
MB-4375	1
MB-4381	1
MB-4390	2
MB-4395	4
MB-4407	3
MB-4408	3
MB-4416	3
MB-4417	3
MB-4418	2
MB-4421	2
MB-4426	2
MB-4434	4
MB-4442	1
MB-4484	1
MB-4529	1
MB-4548	5
MB-4557	1
MB-4564	2
MB-4578	2
MB-4591	2
MB-4593	1
MB-4598	2
MB-4599	2
MB-4601	5
MB-4602	4
MB-4603	1
MB-4607	1
MB-4616	2
MB-4618	1
MB-4621	3
MB-4622	3
MB-4623	1
MB-4626	5
MB-4627	2
MB-4630	2
MB-4633	2
MB-4634	2
MB-4639	2
MB-4640	3
MB-4641	1
MB-4642	2
MB-4643	5
MB-4644	5
MB-4648	2
MB-4649	4
MB-4651	4
MB-4653	1
MB-4654	2
MB-4655	2
MB-4660	3
MB-4661	2
MB-4663	5
MB-4665	2
MB-4666	4
MB-4667	3
MB-4669	4
MB-4670	2
MB-4671	2
MB-4672	4
MB-4673	4
MB-4674	2
MB-4675	2
MB-4679	3
MB-4681	1
MB-4682	2
MB-4685	4
MB-4686	3
MB-4687	4
MB-4688	2
MB-4691	4
MB-4692	2
MB-4694	4
MB-4695	1
MB-4696	3
MB-4697	1
MB-4698	1
MB-4701	2
MB-4702	4
MB-4704	3
MB-4705	1
MB-4706	2
MB-4707	3
MB-4708	1
MB-4709	2
MB-4710	1
MB-4711	5
MB-4712	3
MB-4714	3
MB-4715	3
MB-4717	3
MB-4718	1
MB-4719	2
MB-4721	1
MB-4722	2
MB-4723	4
MB-4724	5
MB-4725	5
MB-4729	5
MB-4730	2
MB-4731	5
MB-4732	3
MB-4733	3
MB-4735	2
MB-4737	4
MB-4738	1
MB-4739	1
MB-4741	4
MB-4742	1
MB-4743	1
MB-4744	2
MB-4745	5
MB-4746	3
MB-4749	4
MB-4750	2
MB-4752	4
MB-4757	3
MB-4758	3
MB-4760	1
MB-4762	2
MB-4763	5
MB-4764	1
MB-4767	2
MB-4769	3
MB-4770	5
MB-4771	1
MB-4778	2
MB-4779	1
MB-4782	1
MB-4784	4
MB-4785	2
MB-4787	2
MB-4790	1
MB-4791	2
MB-4792	3
MB-4793	3
MB-4794	2
MB-4796	5
MB-4797	1
MB-4798	1
MB-4800	2
MB-4801	2
MB-4802	4
MB-4805	2
MB-4806	1
MB-4809	3
MB-4814	1
MB-4818	4
MB-4820	2
MB-4822	2
MB-4823	5
MB-4825	2
MB-4827	2
MB-4828	4
MB-4829	1
MB-4832	1
MB-4834	4
MB-4836	1
MB-4838	4
MB-4839	2
MB-4843	1
MB-4845	2
MB-4846	2
MB-4849	4
MB-4851	2
MB-4853	1
MB-4855	2
MB-4858	5
MB-4859	3
MB-4860	1
MB-4862	4
MB-4865	3
MB-4866	1
MB-4867	1
MB-4869	2
MB-4870	1
MB-4871	5
MB-4872	1
MB-4873	2
MB-4876	1
MB-4878	5
MB-4879	5
MB-4880	3
MB-4881	3
MB-4882	1
MB-4883	1
MB-4886	5
MB-4887	3
MB-4888	3
MB-4893	3
MB-4894	4
MB-4896	5
MB-4897	1
MB-4898	2
MB-4899	1
MB-4900	1
MB-4904	3
MB-4906	2
MB-4908	2
MB-4911	3
MB-4912	2
MB-4925	2
MB-4928	3
MB-4929	5
MB-4930	5
MB-4931	3
MB-4933	4
MB-4934	2
MB-4935	5
MB-4937	2
MB-4938	3
MB-4941	1
MB-4942	5
MB-4944	2
MB-4945	3
MB-4949	4
MB-4950	2
MB-4952	5
MB-4956	4
MB-4957	4
MB-4959	1
MB-4961	2
MB-4962	2
MB-4965	2
MB-4966	2
MB-4967	1
MB-4968	1
MB-4969	2
MB-4970	2
MB-4974	3
MB-4976	2
MB-4977	2
MB-4978	1
MB-4981	1
MB-4982	3
MB-4986	4
MB-4987	1
MB-4991	4
MB-4992	3
MB-4993	3
MB-4994	2
MB-4996	1
MB-4998	4
MB-4999	1
MB-5001	1
MB-5004	3
MB-5008	4
MB-5011	1
MB-5013	2
MB-5014	2
MB-5015	2
MB-5017	4
MB-5018	2
MB-5019	3
MB-5020	2
MB-5022	5
MB-5027	1
MB-5033	4
MB-5035	4
MB-5039	5
MB-5040	4
MB-5041	5
MB-5043	2
MB-5044	1
MB-5045	2
MB-5048	1
MB-5049	2
MB-5050	1
MB-5052	3
MB-5053	2
MB-5054	5
MB-5057	3
MB-5058	3
MB-5059	1
MB-5060	4
MB-5061	2
MB-5062	5
MB-5063	5
MB-5064	2
MB-5065	3
MB-5066	1
MB-5068	2
MB-5070	3
MB-5072	3
MB-5073	1
MB-5074	4
MB-5076	3
MB-5078	5
MB-5079	1
MB-5081	1
MB-5084	1
MB-5086	1
MB-5088	4
MB-5092	1
MB-5093	4
MB-5097	2
MB-5098	1
MB-5100	3
MB-5101	4
MB-5102	3
MB-5104	1
MB-5105	1
MB-5106	4
MB-5107	2
MB-5109	3
MB-5110	1
MB-5113	1
MB-5114	5
MB-5115	3
MB-5116	4
MB-5117	1
MB-5118	1
MB-5119	1
MB-5120	5
MB-5121	2
MB-5122	2
MB-5123	2
MB-5124	2
MB-5126	3
MB-5127	2
MB-5130	2
MB-5131	1
MB-5134	1
MB-5135	3
MB-5136	1
MB-5137	3
MB-5138	3
MB-5139	4
MB-5140	2
MB-5143	2
MB-5144	4
MB-5145	3
MB-5147	5
MB-5148	3
MB-5150	1
MB-5152	2
MB-5154	5
MB-5155	1
MB-5157	1
MB-5158	2
MB-5160	2
MB-5161	1
MB-5162	1
MB-5163	4
MB-5164	5
MB-5166	5
MB-5167	2
MB-5169	2
MB-5171	1
MB-5172	5
MB-5173	3
MB-5174	1
MB-5175	1
MB-5176	1
MB-5177	4
MB-5178	4
MB-5179	3
MB-5182	2
MB-5183	2
MB-5184	1
MB-5185	2
MB-5186	1
MB-5188	4
MB-5189	2
MB-5190	5
MB-5191	1
MB-5193	2
MB-5195	5
MB-5196	4
MB-5197	4
MB-5199	5
MB-5200	4
MB-5201	2
MB-5204	2
MB-5205	3
MB-5206	4
MB-5208	3
MB-5209	5
MB-5211	2
MB-5212	5
MB-5213	3
MB-5214	1
MB-5215	4
MB-5218	4
MB-5219	1
MB-5221	2
MB-5222	5
MB-5223	3
MB-5224	2
MB-5225	3
MB-5226	4
MB-5227	2
MB-5228	2
MB-5229	5
MB-5230	1
MB-5231	5
MB-5232	3
MB-5233	2
MB-5235	3
MB-5236	3
MB-5238	3
MB-5239	2
MB-5240	1
MB-5243	4
MB-5244	4
MB-5251	1
MB-5253	1
MB-5255	3
MB-5256	2
MB-5258	3
MB-5259	5
MB-5260	4
MB-5261	2
MB-5264	1
MB-5266	4
MB-5267	1
MB-5268	1
MB-5270	2
MB-5271	4
MB-5272	3
MB-5273	4
MB-5275	4
MB-5277	1
MB-5278	1
MB-5279	4
MB-5280	1
MB-5281	3
MB-5284	2
MB-5287	1
MB-5288	4
MB-5289	2
MB-5290	2
MB-5291	2
MB-5292	5
MB-5293	1
MB-5294	3
MB-5295	3
MB-5296	5
MB-5298	3
MB-5299	3
MB-5300	2
MB-5301	1
MB-5302	4
MB-5305	2
MB-5306	4
MB-5308	1
MB-5310	2
MB-5311	1
MB-5312	5
MB-5313	2
MB-5315	5
MB-5317	2
MB-5318	3
MB-5322	4
MB-5323	3
MB-5324	1
MB-5325	3
MB-5326	1
MB-5327	5
MB-5328	4
MB-5329	3
MB-5330	2
MB-5331	5
MB-5332	5
MB-5334	2
MB-5335	3
MB-5338	4
MB-5339	4
MB-5341	2
MB-5345	1
MB-5346	3
MB-5347	2
MB-5348	3
MB-5349	2
MB-5350	4
MB-5351	3
MB-5358	4
MB-5360	4
MB-5361	2
MB-5364	1
MB-5365	2
MB-5366	4
MB-5368	1
MB-5369	2
MB-5370	2
MB-5373	4
MB-5377	2
MB-5378	4
MB-5381	5
MB-5382	2
MB-5383	2
MB-5384	1
MB-5385	2
MB-5386	1
MB-5387	3
MB-5388	2
MB-5389	2
MB-5390	3
MB-5392	5
MB-5393	2
MB-5394	5
MB-5395	2
MB-5396	4
MB-5397	2
MB-5398	2
MB-5399	1
MB-5401	2
MB-5402	2
MB-5403	2
MB-5404	2
MB-5405	2
MB-5406	2
MB-5407	1
MB-5408	3
MB-5409	5
MB-5410	2
MB-5411	5
MB-5412	1
MB-5413	2
MB-5414	5
MB-5417	5
MB-5418	5
MB-5420	5
MB-5421	3
MB-5422	1
MB-5424	1
MB-5425	2
MB-5426	5
MB-5427	3
MB-5428	1
MB-5429	2
MB-5431	1
MB-5432	2
MB-5433	2
MB-5434	2
MB-5440	3
MB-5441	5
MB-5442	3
MB-5444	1
MB-5446	3
MB-5447	1
MB-5450	3
MB-5451	2
MB-5452	2
MB-5453	3
MB-5454	4
MB-5455	1
MB-5457	2
MB-5458	5
MB-5459	4
MB-5460	2
MB-5463	2
MB-5464	1
MB-5465	3
MB-5467	1
MB-5468	5
MB-5470	1
MB-5471	2
MB-5472	2
MB-5473	2
MB-5474	5
MB-5475	2
MB-5477	2
MB-5478	2
MB-5481	4
MB-5482	3
MB-5483	5
MB-5484	1
MB-5485	4
MB-5486	2
MB-5489	1
MB-5490	2
MB-5491	2
MB-5492	3
MB-5493	4
MB-5495	1
MB-5497	2
MB-5498	4
MB-5499	2
MB-5502	2
MB-5505	2
MB-5510	2
MB-5511	3
MB-5513	2
MB-5514	2
MB-5518	2
MB-5519	2
MB-5520	4
MB-5521	4
MB-5525	4
MB-5526	3
MB-5527	5
MB-5529	3
MB-5530	1
MB-5531	3
MB-5532	4
MB-5533	1
MB-5534	1
MB-5535	5
MB-5540	5
MB-5541	1
MB-5543	2
MB-5546	1
MB-5547	3
MB-5548	3
MB-5549	5
MB-5550	2
MB-5551	3
MB-5552	1
MB-5553	2
MB-5554	1
MB-5556	2
MB-5558	3
MB-5559	3
MB-5560	3
MB-5562	2
MB-5563	2
MB-5565	3
MB-5566	3
MB-5567	2
MB-5571	2
MB-5572	3
MB-5575	2
MB-5576	4
MB-5577	5
MB-5579	2
MB-5580	1
MB-5582	1
MB-5583	1
MB-5584	4
MB-5585	2
MB-5588	3
MB-5589	2
MB-5590	2
MB-5591	1
MB-5592	2
MB-5593	5
MB-5596	1
MB-5597	1
MB-5599	1
MB-5601	2
MB-5602	3
MB-5603	1
MB-5604	2
MB-5605	2
MB-5613	4
MB-5614	1
MB-5616	3
MB-5617	2
MB-5620	2
MB-5622	4
MB-5623	1
MB-5624	3
MB-5625	3
MB-5626	4
MB-5628	5
MB-5629	2
MB-5632	4
MB-5633	3
MB-5634	3
MB-5635	1
MB-5636	2
MB-5638	2
MB-5640	1
MB-5641	2
MB-5642	2
MB-5645	2
MB-5646	4
MB-5647	4
MB-5648	2
MB-5651	3
MB-5652	1
MB-5653	4
MB-5654	2
MB-5655	3
MB-5656	1
MB-6001	1
MB-6006	2
MB-6007	4
MB-6008	2
MB-6010	4
MB-6011	4
MB-6012	2
MB-6014	1
MB-6016	1
MB-6017	2
MB-6018	1
MB-6019	4
MB-6020	5
MB-6021	1
MB-6022	2
MB-6023	1
MB-6024	1
MB-6026	4
MB-6029	2
MB-6030	1
MB-6036	5
MB-6039	2
MB-6042	2
MB-6044	2
MB-6047	2
MB-6048	5
MB-6049	5
MB-6050	1
MB-6051	1
MB-6052	3
MB-6053	4
MB-6055	3
MB-6058	3
MB-6059	2
MB-6060	2
MB-6062	3
MB-6063	5
MB-6065	2
MB-6068	3
MB-6069	2
MB-6071	2
MB-6075	2
MB-6077	1
MB-6079	4
MB-6080	2
MB-6082	3
MB-6083	2
MB-6085	5
MB-6092	1
MB-6097	4
MB-6098	3
MB-6100	5
MB-6101	2
MB-6103	1
MB-6105	2
MB-6107	1
MB-6108	1
MB-6113	5
MB-6114	5
MB-6116	5
MB-6118	1
MB-6122	2
MB-6124	2
MB-6125	1
MB-6131	5
MB-6133	4
MB-6135	2
MB-6138	4
MB-6141	4
MB-6143	3
MB-6144	3
MB-6145	4
MB-6146	2
MB-6147	1
MB-6149	1
MB-6150	2
MB-6152	3
MB-6154	2
MB-6156	5
MB-6157	5
MB-6160	5
MB-6163	2
MB-6164	2
MB-6167	4
MB-6168	1
MB-6169	5
MB-6171	2
MB-6178	3
MB-6179	2
MB-6181	2
MB-6182	5
MB-6183	2
MB-6184	4
MB-6185	1
MB-6187	1
MB-6188	3
MB-6189	2
MB-6190	4
MB-6192	2
MB-6194	3
MB-6195	1
MB-6200	4
MB-6201	2
MB-6204	1
MB-6206	2
MB-6207	2
MB-6208	1
MB-6211	2
MB-6212	1
MB-6213	2
MB-6214	2
MB-6217	2
MB-6218	4
MB-6223	3
MB-6224	5
MB-6225	2
MB-6226	2
MB-6228	3
MB-6229	2
MB-6230	2
MB-6231	2
MB-6232	2
MB-6233	1
MB-6234	1
MB-6237	3
MB-6238	2
MB-6239	1
MB-6242	3
MB-6245	3
MB-6246	5
MB-6248	3
MB-6251	3
MB-6253	1
MB-6254	2
MB-6256	2
MB-6257	2
MB-6263	4
MB-6271	4
MB-6272	3
MB-6273	1
MB-6280	3
MB-6281	2
MB-6283	4
MB-6284	2
MB-6286	2
MB-6287	2
MB-6288	2
MB-6297	4
MB-6300	2
MB-6302	4
MB-6305	3
MB-6306	2
MB-6308	2
MB-6312	4
MB-6314	4
MB-6317	2
MB-6318	4
MB-6319	1
MB-6322	4
MB-6327	2
MB-6328	1
MB-6329	2
MB-6330	5
MB-6334	5
MB-6336	3
MB-6337	5
MB-6344	4
MB-6346	2
MB-6358	5
MB-6359	2
MB-6363	5
MB-7000	2
MB-7001	5
MB-7002	1
MB-7003	1
MB-7004	1
MB-7005	1
MB-7006	1
MB-7007	3
MB-7008	3
MB-7009	3
MB-7010	2
MB-7011	4
MB-7012	3
MB-7013	1
MB-7014	2
MB-7015	2
MB-7017	3
MB-7018	1
MB-7019	2
MB-7020	5
MB-7022	2
MB-7023	3
MB-7024	4
MB-7025	3
MB-7026	1
MB-7027	5
MB-7028	4
MB-7029	1
MB-7030	3
MB-7031	3
MB-7032	2
MB-7034	2
MB-7035	5
MB-7036	3
MB-7037	2
MB-7038	3
MB-7039	3
MB-7040	1
MB-7041	1
MB-7042	2
MB-7043	1
MB-7044	1
MB-7045	3
MB-7046	5
MB-7048	1
MB-7049	3
MB-7050	5
MB-7051	4
MB-7052	3
MB-7053	1
MB-7054	3
MB-7055	3
MB-7056	2
MB-7057	1
MB-7058	1
MB-7059	5
MB-7060	1
MB-7061	1
MB-7062	1
MB-7063	2
MB-7065	1
MB-7066	3
MB-7067	5
MB-7068	5
MB-7069	5
MB-7070	1
MB-7071	1
MB-7072	4
MB-7073	5
MB-7074	1
MB-7075	4
MB-7076	2
MB-7077	2
MB-7078	4
MB-7079	1
MB-7080	1
MB-7081	3
MB-7083	2
MB-7084	5
MB-7085	1
MB-7086	2
MB-7087	3
MB-7088	5
MB-7089	3
MB-7090	3
MB-7091	1
MB-7092	2
MB-7093	1
MB-7094	2
MB-7095	2
MB-7096	1
MB-7097	1
MB-7099	2
MB-7100	2
MB-7101	1
MB-7102	2
MB-7104	5
MB-7106	1
MB-7107	4
MB-7109	4
MB-7111	3
MB-7112	2
MB-7113	1
MB-7114	3
MB-7115	5
MB-7116	4
MB-7118	1
MB-7119	3
MB-7121	3
MB-7122	4
MB-7123	1
MB-7124	2
MB-7127	1
MB-7128	5
MB-7130	4
MB-7131	4
MB-7132	2
MB-7133	4
MB-7135	5
MB-7137	1
MB-7138	4
MB-7140	4
MB-7141	1
MB-7142	2
MB-7143	5
MB-7144	2
MB-7145	3
MB-7147	2
MB-7148	4
MB-7149	4
MB-7150	4
MB-7151	3
MB-7152	4
MB-7153	2
MB-7154	3
MB-7155	3
MB-7157	2
MB-7158	3
MB-7159	3
MB-7160	2
MB-7161	2
MB-7162	1
MB-7163	1
MB-7164	1
MB-7165	3
MB-7167	2
MB-7168	1
MB-7170	1
MB-7171	4
MB-7172	2
MB-7173	4
MB-7174	4
MB-7176	1
MB-7181	4
MB-7182	4
MB-7185	2
MB-7186	2
MB-7187	5
MB-7188	1
MB-7189	1
MB-7193	4
MB-7194	4
MB-7195	2
MB-7196	4
MB-7197	2
MB-7198	2
MB-7199	4
MB-7200	2
MB-7201	1
MB-7205	3
MB-7207	5
MB-7208	3
MB-7212	1
MB-7215	1
MB-7216	2
MB-7217	1
MB-7218	1
MB-7219	1
MB-7220	2
MB-7225	3
MB-7226	4
MB-7227	1
MB-7228	1
MB-7229	2
MB-7230	2
MB-7231	2
MB-7232	2
MB-7233	1
MB-7234	4
MB-7235	1
MB-7236	2
MB-7237	1
MB-7238	4
MB-7241	1
MB-7243	2
MB-7244	1
MB-7249	2
MB-7250	5
MB-7251	5
MB-7252	3
MB-7253	2
MB-7254	1
MB-7256	3
MB-7258	3
MB-7260	5
MB-7262	4
MB-7263	2
MB-7264	4
MB-7266	2
MB-7267	3
MB-7268	3
MB-7269	3
MB-7270	3
MB-7273	5
MB-7275	5
MB-7276	2
MB-7277	2
MB-7278	1
MB-7279	2
MB-7280	1
MB-7281	5
MB-7283	4
MB-7284	4
MB-7285	1
MB-7286	4
MB-7287	5
MB-7288	2
MB-7289	1
MB-7291	5
MB-7292	2
MB-7293	2
MB-7294	2
MB-7295	2
MB-7296	5
MB-7297	2
MB-7298	2
MB-7299	2

## Sheet: Table S6.
Table S6. GBM patient group assignment.
Patient ID	Group index
TCGA-02-0001	1
TCGA-02-0003	2
TCGA-02-0004	3
TCGA-02-0007	1
TCGA-02-0009	1
TCGA-02-0010	4
TCGA-02-0011	5
TCGA-02-0014	5
TCGA-02-0015	3
TCGA-02-0016	4
TCGA-02-0021	1
TCGA-02-0023	4
TCGA-02-0024	5
TCGA-02-0025	2
TCGA-02-0026	5
TCGA-02-0027	3
TCGA-02-0028	2
TCGA-02-0033	2
TCGA-02-0034	2
TCGA-02-0038	6
TCGA-02-0039	2
TCGA-02-0043	2
TCGA-02-0046	6
TCGA-02-0047	1
TCGA-02-0048	6
TCGA-02-0051	2
TCGA-02-0052	2
TCGA-02-0054	1
TCGA-02-0057	2
TCGA-02-0058	4
TCGA-02-0059	2
TCGA-02-0060	2
TCGA-02-0064	3
TCGA-02-0068	2
TCGA-02-0069	5
TCGA-02-0070	2
TCGA-02-0071	3
TCGA-02-0074	6
TCGA-02-0075	2
TCGA-02-0079	1
TCGA-02-0080	4
TCGA-02-0083	6
TCGA-02-0084	4
TCGA-02-0085	4
TCGA-02-0086	3
TCGA-02-0087	4
TCGA-02-0089	4
TCGA-02-0099	3
TCGA-02-0102	5
TCGA-02-0104	5
TCGA-02-0106	3
TCGA-02-0107	3
TCGA-02-0111	2
TCGA-02-0113	3
TCGA-02-0114	5
TCGA-02-0115	4
TCGA-02-0116	5
TCGA-02-0258	4
TCGA-02-0260	6
TCGA-02-0266	5
TCGA-02-0269	1
TCGA-02-0271	5
TCGA-02-0281	6
TCGA-02-0285	1
TCGA-02-0289	1
TCGA-02-0290	1
TCGA-02-0317	6
TCGA-02-0321	1
TCGA-02-0324	1
TCGA-02-0325	1
TCGA-02-0326	1
TCGA-02-0330	1
TCGA-02-0332	1
TCGA-02-0333	1
TCGA-02-0337	3
TCGA-02-0338	5
TCGA-02-0339	6
TCGA-02-0422	3
TCGA-02-0430	1
TCGA-02-0432	4
TCGA-02-0439	2
TCGA-02-0440	6
TCGA-02-0446	5
TCGA-02-0451	6
TCGA-02-0456	6
TCGA-02-2466	6
TCGA-02-2470	4
TCGA-02-2483	5
TCGA-02-2485	5
TCGA-02-2486	2
TCGA-06-0122	1
TCGA-06-0124	2
TCGA-06-0125	1
TCGA-06-0126	1
TCGA-06-0127	4
TCGA-06-0128	2
TCGA-06-0129	5
TCGA-06-0130	3
TCGA-06-0132	4
TCGA-06-0133	1
TCGA-06-0137	1
TCGA-06-0138	5
TCGA-06-0139	3
TCGA-06-0140	2
TCGA-06-0141	2
TCGA-06-0142	4
TCGA-06-0143	2
TCGA-06-0145	1
TCGA-06-0146	5
TCGA-06-0147	3
TCGA-06-0148	1
TCGA-06-0149	1
TCGA-06-0152	1
TCGA-06-0154	3
TCGA-06-0155	6
TCGA-06-0156	3
TCGA-06-0157	6
TCGA-06-0158	1
TCGA-06-0160	4
TCGA-06-0162	4
TCGA-06-0164	3
TCGA-06-0166	5
TCGA-06-0167	4
TCGA-06-0168	5
TCGA-06-0169	1
TCGA-06-0171	6
TCGA-06-0173	1
TCGA-06-0174	5
TCGA-06-0175	1
TCGA-06-0176	3
TCGA-06-0177	5
TCGA-06-0178	4
TCGA-06-0179	4
TCGA-06-0182	1
TCGA-06-0184	2
TCGA-06-0185	1
TCGA-06-0187	1
TCGA-06-0188	3
TCGA-06-0189	3
TCGA-06-0190	3
TCGA-06-0192	2
TCGA-06-0194	3
TCGA-06-0195	4
TCGA-06-0197	2
TCGA-06-0201	4
TCGA-06-0206	3
TCGA-06-0208	5
TCGA-06-0210	1
TCGA-06-0211	4
TCGA-06-0213	1
TCGA-06-0214	6
TCGA-06-0216	1
TCGA-06-0219	1
TCGA-06-0221	4
TCGA-06-0237	1
TCGA-06-0238	4
TCGA-06-0240	4
TCGA-06-0241	6
TCGA-06-0394	3
TCGA-06-0397	1
TCGA-06-0402	6
TCGA-06-0409	3
TCGA-06-0410	6
TCGA-06-0412	3
TCGA-06-0413	6
TCGA-06-0414	6
TCGA-06-0644	2
TCGA-06-0645	3
TCGA-06-0646	6
TCGA-06-0648	6
TCGA-06-0649	2
TCGA-06-0650	3
TCGA-06-0686	4
TCGA-06-0743	1
TCGA-06-0744	1
TCGA-06-0745	6
TCGA-06-0747	1
TCGA-06-0749	4
TCGA-06-0750	3
TCGA-06-0875	6
TCGA-06-0876	1
TCGA-06-0877	1
TCGA-06-0878	1
TCGA-06-0879	1
TCGA-06-0881	3
TCGA-06-0882	4
TCGA-06-0939	1
TCGA-06-1084	2
TCGA-06-1086	5
TCGA-06-1087	6
TCGA-06-1800	3
TCGA-06-1801	4
TCGA-06-1802	1
TCGA-06-1804	6
TCGA-06-1805	4
TCGA-06-2557	2
TCGA-06-2558	5
TCGA-06-2559	6
TCGA-06-2561	4
TCGA-06-2562	1
TCGA-06-2563	1
TCGA-06-2564	5
TCGA-06-2565	1
TCGA-06-2566	4
TCGA-06-2567	3
TCGA-06-2569	5
TCGA-06-2570	5
TCGA-06-5408	5
TCGA-06-5410	3
TCGA-06-5411	4
TCGA-06-5412	3
TCGA-06-5413	3
TCGA-06-5414	1
TCGA-06-5415	4
TCGA-06-5416	5
TCGA-06-5417	6
TCGA-06-5418	1
TCGA-06-5856	5
TCGA-06-5858	3
TCGA-06-5859	3
TCGA-06-6389	5
TCGA-06-6390	3
TCGA-06-6391	5
TCGA-08-0244	1
TCGA-08-0245	5
TCGA-08-0246	1
TCGA-08-0344	4
TCGA-08-0345	2
TCGA-08-0346	2
TCGA-08-0347	5
TCGA-08-0348	2
TCGA-08-0349	5
TCGA-08-0350	5
TCGA-08-0351	4
TCGA-08-0352	1
TCGA-08-0353	6
TCGA-08-0354	1
TCGA-08-0355	4
TCGA-08-0356	1
TCGA-08-0357	4
TCGA-08-0358	1
TCGA-08-0359	4
TCGA-08-0360	2
TCGA-08-0373	2
TCGA-08-0375	1
TCGA-08-0380	2
TCGA-08-0385	6
TCGA-08-0386	6
TCGA-08-0389	4
TCGA-08-0390	2
TCGA-08-0392	1
TCGA-08-0509	2
TCGA-08-0510	2
TCGA-08-0511	1
TCGA-08-0512	3
TCGA-08-0514	1
TCGA-08-0516	4
TCGA-08-0517	5
TCGA-08-0518	1
TCGA-08-0520	2
TCGA-08-0521	5
TCGA-08-0522	2
TCGA-08-0524	5
TCGA-08-0525	3
TCGA-08-0529	1
TCGA-08-0531	6
TCGA-12-0616	5
TCGA-12-0618	4
TCGA-12-0619	2
TCGA-12-0620	2
TCGA-12-0654	3
TCGA-12-0656	4
TCGA-12-0657	1
TCGA-12-0670	4
TCGA-12-0688	6
TCGA-12-0692	1
TCGA-12-0703	4
TCGA-12-0707	4
TCGA-12-0772	3
TCGA-12-0773	5
TCGA-12-0775	2
TCGA-12-0776	3
TCGA-12-0778	2
TCGA-12-0780	4
TCGA-12-0818	4
TCGA-12-0819	4
TCGA-12-0820	4
TCGA-12-0821	6
TCGA-12-0822	3
TCGA-12-0826	4
TCGA-12-0827	5
TCGA-12-0828	1
TCGA-12-0829	2
TCGA-12-1088	2
TCGA-12-1089	1
TCGA-12-1090	6
TCGA-12-1091	5
TCGA-12-1092	2
TCGA-12-1093	2
TCGA-12-1094	2
TCGA-12-1095	2
TCGA-12-1096	2
TCGA-12-1097	1
TCGA-12-1098	1
TCGA-12-1099	6
TCGA-12-1597	5
TCGA-12-1598	1
TCGA-12-1599	3
TCGA-12-1600	1
TCGA-12-1602	2
TCGA-12-3644	5
TCGA-12-3646	5
TCGA-12-3648	1
TCGA-12-3649	6
TCGA-12-3650	5
TCGA-12-3651	3
TCGA-12-3652	5
TCGA-12-3653	5
TCGA-12-5295	1
TCGA-12-5299	1
TCGA-12-5301	6
TCGA-14-0736	2
TCGA-14-0781	3
TCGA-14-0783	3
TCGA-14-0786	1
TCGA-14-0787	1
TCGA-14-0789	2
TCGA-14-0790	6
TCGA-14-0812	2
TCGA-14-0813	1
TCGA-14-0817	6
TCGA-14-0865	6
TCGA-14-0866	1
TCGA-14-0867	3
TCGA-14-0871	6
TCGA-14-1034	1
TCGA-14-1037	2
TCGA-14-1396	1
TCGA-14-1401	5
TCGA-14-1402	1
TCGA-14-1451	5
TCGA-14-1452	2
TCGA-14-1453	6
TCGA-14-1454	6
TCGA-14-1455	6
TCGA-14-1456	4
TCGA-14-1458	4
TCGA-14-1459	1
TCGA-14-1794	2
TCGA-14-1795	1
TCGA-14-1821	5
TCGA-14-1823	1
TCGA-14-1825	6
TCGA-14-1827	4
TCGA-14-1829	2
TCGA-14-2554	3
TCGA-14-2555	1
TCGA-14-3476	1
TCGA-14-3477	5
TCGA-14-4157	5
TCGA-15-0742	1
TCGA-15-1444	5
TCGA-15-1446	5
TCGA-15-1447	4
TCGA-15-1449	4
TCGA-16-0846	1
TCGA-16-0848	2
TCGA-16-0849	4
TCGA-16-0850	6
TCGA-16-1045	2
TCGA-16-1047	1
TCGA-16-1055	5
TCGA-16-1056	6
TCGA-16-1060	2
TCGA-16-1062	1
TCGA-16-1063	1
TCGA-16-1460	4
TCGA-19-0955	1
TCGA-19-0957	5
TCGA-19-0960	1
TCGA-19-0962	1
TCGA-19-0963	4
TCGA-19-0964	1
TCGA-19-1385	2
TCGA-19-1386	1
TCGA-19-1387	2
TCGA-19-1388	4
TCGA-19-1389	3
TCGA-19-1390	6
TCGA-19-1392	1
TCGA-19-1786	6
TCGA-19-1787	3
TCGA-19-1788	4
TCGA-19-1789	1
TCGA-19-1790	2
TCGA-19-1791	1
TCGA-19-2619	5
TCGA-19-2620	3
TCGA-19-2621	1
TCGA-19-2623	3
TCGA-19-2624	5
TCGA-19-2625	3
TCGA-19-2629	3
TCGA-19-2631	1
TCGA-19-4068	1
TCGA-19-5947	3
TCGA-19-5950	5
TCGA-19-5951	6
TCGA-19-5952	3
TCGA-19-5954	3
TCGA-19-5955	3
TCGA-19-5956	5
TCGA-19-5958	4
TCGA-19-5959	6
TCGA-19-5960	5
TCGA-26-1438	3
TCGA-26-1439	2
TCGA-26-1440	3
TCGA-26-1442	4
TCGA-26-1443	1
TCGA-26-1799	4
TCGA-26-5132	6
TCGA-26-5133	6
TCGA-26-5134	6
TCGA-26-5135	1
TCGA-26-5136	1
TCGA-26-5139	2
TCGA-27-1830	2
TCGA-27-1831	1
TCGA-27-1832	2
TCGA-27-1833	1
TCGA-27-1834	2
TCGA-27-1835	1
TCGA-27-1836	4
TCGA-27-1837	5
TCGA-27-1838	3
TCGA-27-2518	4
TCGA-27-2519	3
TCGA-27-2521	5
TCGA-27-2523	1
TCGA-27-2524	3
TCGA-27-2526	1
TCGA-27-2527	2
TCGA-27-2528	3
TCGA-28-1745	2
TCGA-28-1746	1
TCGA-28-1747	5
TCGA-28-1749	6
TCGA-28-1750	3
TCGA-28-1751	2
TCGA-28-1752	4
TCGA-28-1753	3
TCGA-28-1755	1
TCGA-28-1756	4
TCGA-28-1757	1
TCGA-28-1760	3
TCGA-28-2502	3
TCGA-28-2506	4
TCGA-28-2509	1
TCGA-28-2513	2
TCGA-28-2514	5
TCGA-28-5204	6
TCGA-28-5207	1
TCGA-28-5208	6
TCGA-28-5209	6
TCGA-28-5213	1
TCGA-28-5214	6
TCGA-28-5215	6
TCGA-28-5216	1
TCGA-28-5218	6
TCGA-28-5219	1
TCGA-28-5220	4
TCGA-28-6450	3
TCGA-32-1970	5
TCGA-32-1973	5
TCGA-32-1976	5
TCGA-32-1977	3
TCGA-32-1978	1
TCGA-32-1979	3
TCGA-32-1980	4
TCGA-32-1982	2
TCGA-32-1986	2
TCGA-32-1987	3
TCGA-32-1991	3
TCGA-32-2491	3
TCGA-32-2494	3
TCGA-32-2495	4
TCGA-32-2615	3
TCGA-32-2616	3
TCGA-32-2632	3
TCGA-32-2634	5
TCGA-32-2638	3
TCGA-32-4208	5
TCGA-32-4209	3
TCGA-32-4210	1
TCGA-32-4211	2
TCGA-32-4213	3
TCGA-32-4719	1
TCGA-32-5222	6
TCGA-41-2571	6
TCGA-41-2572	1
TCGA-41-2573	4
TCGA-41-2575	6
TCGA-41-3392	6
TCGA-41-3393	2
TCGA-41-3915	3
TCGA-41-4097	3
TCGA-41-5651	5
TCGA-76-4925	6
TCGA-76-4926	1
TCGA-76-4927	1
TCGA-76-4928	1
TCGA-76-4929	1
TCGA-76-4931	6
TCGA-76-4932	6
TCGA-76-4934	6
TCGA-76-4935	4
TCGA-76-6191	5
TCGA-76-6192	5
TCGA-76-6193	3
TCGA-76-6282	3
TCGA-76-6285	3
TCGA-81-5910	3
TCGA-87-5896	5

## Sheet: Table S7.
Table S7. BRCA DEG patient group assignment.
Patient ID	Group index
MB-0000	1
MB-0002	2
MB-0005	3
MB-0006	3
MB-0008	2
MB-0010	4
MB-0014	5
MB-0020	1
MB-0022	5
MB-0025	4
MB-0028	4
MB-0035	2
MB-0036	2
MB-0039	2
MB-0045	1
MB-0046	4
MB-0048	5
MB-0050	2
MB-0053	4
MB-0054	3
MB-0056	4
MB-0059	4
MB-0060	4
MB-0062	3
MB-0064	4
MB-0066	4
MB-0068	4
MB-0071	4
MB-0079	4
MB-0081	1
MB-0083	5
MB-0093	1
MB-0095	4
MB-0097	2
MB-0099	5
MB-0100	3
MB-0101	1
MB-0102	4
MB-0106	2
MB-0107	4
MB-0108	5
MB-0109	4
MB-0110	5
MB-0111	2
MB-0112	2
MB-0113	4
MB-0114	2
MB-0115	3
MB-0116	4
MB-0117	4
MB-0119	4
MB-0120	4
MB-0121	5
MB-0122	1
MB-0123	4
MB-0124	5
MB-0125	2
MB-0126	5
MB-0127	2
MB-0128	5
MB-0129	1
MB-0130	2
MB-0131	2
MB-0133	4
MB-0134	4
MB-0135	4
MB-0136	4
MB-0138	2
MB-0139	2
MB-0140	4
MB-0142	2
MB-0143	4
MB-0144	2
MB-0145	2
MB-0146	4
MB-0147	4
MB-0148	1
MB-0149	3
MB-0150	3
MB-0151	2
MB-0152	1
MB-0153	5
MB-0154	2
MB-0155	5
MB-0156	1
MB-0157	3
MB-0158	3
MB-0159	5
MB-0160	5
MB-0162	2
MB-0163	3
MB-0164	3
MB-0165	5
MB-0166	5
MB-0167	4
MB-0168	4
MB-0169	2
MB-0170	5
MB-0171	1
MB-0172	5
MB-0173	4
MB-0174	5
MB-0175	2
MB-0176	2
MB-0177	5
MB-0178	4
MB-0179	5
MB-0180	4
MB-0181	2
MB-0184	4
MB-0185	4
MB-0188	4
MB-0189	5
MB-0191	3
MB-0192	5
MB-0193	4
MB-0194	1
MB-0195	4
MB-0196	3
MB-0197	4
MB-0198	4
MB-0199	2
MB-0200	3
MB-0201	3
MB-0202	4
MB-0203	5
MB-0204	2
MB-0205	2
MB-0206	3
MB-0207	3
MB-0209	5
MB-0210	5
MB-0211	4
MB-0214	3
MB-0215	4
MB-0218	4
MB-0220	5
MB-0221	2
MB-0222	5
MB-0223	1
MB-0224	4
MB-0225	4
MB-0226	2
MB-0227	4
MB-0228	1
MB-0229	4
MB-0230	3
MB-0231	2
MB-0232	2
MB-0233	5
MB-0234	4
MB-0235	1
MB-0236	5
MB-0238	3
MB-0239	5
MB-0241	4
MB-0242	3
MB-0243	4
MB-0244	5
MB-0245	5
MB-0247	1
MB-0248	1
MB-0249	1
MB-0253	2
MB-0256	2
MB-0257	4
MB-0258	2
MB-0260	5
MB-0261	4
MB-0262	4
MB-0263	2
MB-0264	2
MB-0265	1
MB-0266	5
MB-0268	4
MB-0269	5
MB-0270	4
MB-0272	4
MB-0273	3
MB-0275	1
MB-0278	3
MB-0279	5
MB-0280	2
MB-0282	2
MB-0283	3
MB-0285	5
MB-0286	5
MB-0287	4
MB-0288	4
MB-0289	5
MB-0290	5
MB-0291	4
MB-0292	3
MB-0293	5
MB-0294	1
MB-0295	5
MB-0299	3
MB-0301	5
MB-0302	5
MB-0303	3
MB-0304	4
MB-0305	1
MB-0306	1
MB-0307	5
MB-0308	4
MB-0309	2
MB-0310	5
MB-0311	4
MB-0312	4
MB-0313	4
MB-0314	4
MB-0315	4
MB-0316	3
MB-0317	2
MB-0318	1
MB-0319	4
MB-0320	5
MB-0321	2
MB-0322	2
MB-0324	4
MB-0325	4
MB-0326	1
MB-0327	4
MB-0328	4
MB-0329	4
MB-0330	4
MB-0333	3
MB-0335	4
MB-0336	4
MB-0339	4
MB-0340	3
MB-0341	2
MB-0342	5
MB-0343	2
MB-0344	2
MB-0345	5
MB-0346	3
MB-0347	5
MB-0348	2
MB-0349	3
MB-0350	3
MB-0351	1
MB-0352	1
MB-0353	4
MB-0354	5
MB-0355	2
MB-0356	2
MB-0358	2
MB-0359	5
MB-0360	4
MB-0361	3
MB-0362	4
MB-0363	4
MB-0364	5
MB-0365	5
MB-0366	2
MB-0367	5
MB-0368	4
MB-0369	4
MB-0370	2
MB-0371	4
MB-0372	3
MB-0373	3
MB-0374	4
MB-0375	1
MB-0377	5
MB-0378	3
MB-0379	5
MB-0380	4
MB-0381	2
MB-0382	5
MB-0383	4
MB-0384	3
MB-0385	4
MB-0386	4
MB-0388	5
MB-0389	3
MB-0390	3
MB-0391	1
MB-0392	4
MB-0393	5
MB-0394	2
MB-0395	3
MB-0396	3
MB-0397	1
MB-0398	3
MB-0399	2
MB-0400	4
MB-0401	4
MB-0402	5
MB-0404	4
MB-0405	4
MB-0406	4
MB-0407	5
MB-0408	4
MB-0410	5
MB-0411	5
MB-0412	4
MB-0413	4
MB-0414	3
MB-0417	2
MB-0418	4
MB-0419	2
MB-0420	4
MB-0421	4
MB-0422	2
MB-0423	5
MB-0424	5
MB-0425	4
MB-0426	3
MB-0427	5
MB-0428	1
MB-0429	4
MB-0431	2
MB-0432	5
MB-0433	3
MB-0434	4
MB-0435	5
MB-0436	3
MB-0437	4
MB-0438	5
MB-0439	4
MB-0440	4
MB-0442	5
MB-0443	5
MB-0444	2
MB-0445	2
MB-0446	3
MB-0448	2
MB-0449	2
MB-0451	4
MB-0452	3
MB-0453	3
MB-0454	2
MB-0455	5
MB-0458	1
MB-0459	4
MB-0460	5
MB-0462	4
MB-0463	2
MB-0464	5
MB-0465	3
MB-0466	4
MB-0467	3
MB-0468	4
MB-0469	4
MB-0470	4
MB-0471	4
MB-0472	2
MB-0474	4
MB-0475	3
MB-0476	5
MB-0478	5
MB-0479	3
MB-0480	2
MB-0481	3
MB-0482	1
MB-0483	4
MB-0484	4
MB-0485	5
MB-0486	5
MB-0487	2
MB-0488	3
MB-0489	5
MB-0490	2
MB-0491	4
MB-0492	3
MB-0494	3
MB-0495	4
MB-0496	1
MB-0497	5
MB-0499	5
MB-0500	3
MB-0501	5
MB-0502	5
MB-0503	5
MB-0504	4
MB-0505	5
MB-0506	3
MB-0507	5
MB-0508	5
MB-0509	5
MB-0510	4
MB-0511	2
MB-0512	2
MB-0513	4
MB-0514	4
MB-0516	3
MB-0517	4
MB-0519	5
MB-0521	2
MB-0522	1
MB-0524	3
MB-0525	3
MB-0526	4
MB-0527	2
MB-0528	1
MB-0529	4
MB-0531	1
MB-0532	3
MB-0534	1
MB-0535	3
MB-0536	4
MB-0537	5
MB-0538	3
MB-0539	3
MB-0540	5
MB-0541	4
MB-0542	5
MB-0543	3
MB-0544	4
MB-0545	4
MB-0546	2
MB-0547	4
MB-0549	2
MB-0550	4
MB-0551	1
MB-0552	4
MB-0553	4
MB-0554	3
MB-0558	3
MB-0559	2
MB-0564	2
MB-0568	2
MB-0569	4
MB-0570	4
MB-0571	4
MB-0573	5
MB-0574	2
MB-0575	5
MB-0576	4
MB-0577	2
MB-0578	1
MB-0579	4
MB-0580	4
MB-0581	2
MB-0582	3
MB-0583	5
MB-0584	5
MB-0585	2
MB-0586	2
MB-0587	2
MB-0588	1
MB-0589	4
MB-0590	4
MB-0591	4
MB-0592	2
MB-0593	3
MB-0594	2
MB-0596	5
MB-0597	2
MB-0598	3
MB-0599	5
MB-0600	4
MB-0601	4
MB-0603	4
MB-0605	5
MB-0606	4
MB-0607	5
MB-0608	1
MB-0609	4
MB-0610	4
MB-0611	1
MB-0613	5
MB-0614	4
MB-0615	5
MB-0616	4
MB-0617	5
MB-0618	2
MB-0619	4
MB-0620	1
MB-0621	1
MB-0623	5
MB-0624	1
MB-0626	4
MB-0627	5
MB-0628	4
MB-0630	4
MB-0631	5
MB-0632	3
MB-0634	5
MB-0635	5
MB-0636	4
MB-0637	4
MB-0638	5
MB-0639	3
MB-0640	5
MB-0641	5
MB-0642	4
MB-0643	3
MB-0644	5
MB-0646	4
MB-0649	2
MB-0650	5
MB-0652	1
MB-0653	4
MB-0654	2
MB-0655	2
MB-0656	3
MB-0657	1
MB-0658	3
MB-0659	1
MB-0660	3
MB-0661	2
MB-0662	3
MB-0663	3
MB-0664	3
MB-0666	3
MB-0667	4
MB-0869	3
MB-0872	5
MB-0874	3
MB-0876	5
MB-0877	4
MB-0880	2
MB-0882	4
MB-0884	4
MB-0885	5
MB-0891	5
MB-0893	5
MB-0895	4
MB-0897	2
MB-0899	4
MB-0901	4
MB-0904	4
MB-0906	1
MB-0907	5
MB-2513	1
MB-2517	3
MB-2536	2
MB-2556	1
MB-2564	5
MB-2610	3
MB-2613	4
MB-2614	5
MB-2616	5
MB-2617	4
MB-2618	4
MB-2624	5
MB-2626	5
MB-2629	4
MB-2632	3
MB-2634	4
MB-2642	4
MB-2643	5
MB-2645	4
MB-2669	5
MB-2686	4
MB-2705	4
MB-2708	2
MB-2711	4
MB-2712	5
MB-2718	3
MB-2720	2
MB-2721	2
MB-2724	5
MB-2725	1
MB-2728	4
MB-2730	4
MB-2735	4
MB-2742	3
MB-2744	1
MB-2745	5
MB-2747	1
MB-2749	5
MB-2750	2
MB-2752	2
MB-2753	4
MB-2754	5
MB-2758	5
MB-2760	4
MB-2763	2
MB-2764	5
MB-2765	5
MB-2767	4
MB-2769	2
MB-2770	2
MB-2771	3
MB-2772	4
MB-2774	4
MB-2778	5
MB-2779	2
MB-2781	5
MB-2786	2
MB-2790	2
MB-2791	1
MB-2792	5
MB-2793	5
MB-2795	5
MB-2796	4
MB-2797	4
MB-2801	4
MB-2803	2
MB-2814	4
MB-2815	1
MB-2819	2
MB-2820	2
MB-2821	5
MB-2823	5
MB-2827	3
MB-2833	5
MB-2834	3
MB-2835	4
MB-2838	4
MB-2840	2
MB-2842	3
MB-2843	2
MB-2844	3
MB-2845	5
MB-2846	1
MB-2847	3
MB-2848	2
MB-2849	3
MB-2850	1
MB-2851	2
MB-2853	4
MB-2854	2
MB-2857	1
MB-2858	3
MB-2863	4
MB-2867	1
MB-2895	5
MB-2896	2
MB-2900	5
MB-2901	4
MB-2904	3
MB-2912	3
MB-2916	5
MB-2917	3
MB-2919	5
MB-2922	3
MB-2923	3
MB-2927	2
MB-2929	1
MB-2931	5
MB-2932	4
MB-2933	2
MB-2939	4
MB-2944	2
MB-2947	5
MB-2951	4
MB-2952	2
MB-2953	4
MB-2954	5
MB-2957	1
MB-2960	4
MB-2963	5
MB-2964	3
MB-2966	5
MB-2969	4
MB-2970	5
MB-2971	4
MB-2977	2
MB-2983	4
MB-2984	4
MB-2990	2
MB-2993	3
MB-2994	2
MB-2996	2
MB-2999	4
MB-3001	3
MB-3002	4
MB-3005	2
MB-3006	5
MB-3007	4
MB-3008	2
MB-3013	1
MB-3014	3
MB-3016	4
MB-3021	4
MB-3025	4
MB-3026	4
MB-3028	3
MB-3031	4
MB-3032	4
MB-3033	5
MB-3035	2
MB-3037	2
MB-3046	1
MB-3049	5
MB-3050	4
MB-3057	3
MB-3058	3
MB-3060	4
MB-3062	1
MB-3063	3
MB-3064	2
MB-3067	1
MB-3079	2
MB-3083	4
MB-3085	1
MB-3088	2
MB-3092	4
MB-3102	2
MB-3103	2
MB-3104	4
MB-3105	5
MB-3110	5
MB-3121	2
MB-3122	3
MB-3123	3
MB-3153	3
MB-3165	3
MB-3167	2
MB-3171	5
MB-3181	3
MB-3211	3
MB-3218	3
MB-3222	2
MB-3228	2
MB-3235	4
MB-3252	1
MB-3253	4
MB-3254	3
MB-3266	4
MB-3271	3
MB-3272	1
MB-3275	4
MB-3277	3
MB-3292	3
MB-3295	1
MB-3297	1
MB-3298	5
MB-3300	2
MB-3301	4
MB-3303	5
MB-3328	4
MB-3329	1
MB-3341	4
MB-3344	2
MB-3350	5
MB-3351	5
MB-3355	1
MB-3357	4
MB-3360	4
MB-3361	4
MB-3363	4
MB-3365	2
MB-3367	1
MB-3371	5
MB-3378	5
MB-3379	2
MB-3381	5
MB-3382	4
MB-3383	4
MB-3386	5
MB-3388	4
MB-3389	4
MB-3395	5
MB-3396	3
MB-3402	3
MB-3403	1
MB-3412	5
MB-3417	2
MB-3429	5
MB-3430	4
MB-3435	3
MB-3437	2
MB-3439	2
MB-3450	2
MB-3452	1
MB-3453	1
MB-3459	2
MB-3462	5
MB-3466	4
MB-3467	1
MB-3470	3
MB-3476	3
MB-3479	1
MB-3487	4
MB-3488	3
MB-3490	4
MB-3492	3
MB-3497	1
MB-3500	3
MB-3502	3
MB-3506	4
MB-3510	2
MB-3525	4
MB-3526	1
MB-3528	3
MB-3530	5
MB-3536	3
MB-3545	1
MB-3547	2
MB-3548	4
MB-3567	3
MB-3576	4
MB-3600	4
MB-3606	3
MB-3614	4
MB-3702	1
MB-3706	3
MB-3707	5
MB-3711	1
MB-3748	2
MB-3752	5
MB-3754	4
MB-3781	2
MB-3823	5
MB-3824	4
MB-3838	4
MB-3840	4
MB-3842	5
MB-3850	5
MB-3852	5
MB-3854	1
MB-3865	5
MB-3866	3
MB-3871	5
MB-3874	5
MB-3978	5
MB-4000	4
MB-4001	4
MB-4003	3
MB-4004	2
MB-4005	5
MB-4008	4
MB-4010	4
MB-4011	4
MB-4012	2
MB-4015	3
MB-4017	4
MB-4018	5
MB-4024	3
MB-4033	5
MB-4046	4
MB-4059	5
MB-4079	2
MB-4091	2
MB-4098	2
MB-4119	4
MB-4120	4
MB-4126	3
MB-4127	4
MB-4139	4
MB-4140	4
MB-4141	4
MB-4145	4
MB-4146	1
MB-4148	4
MB-4154	5
MB-4171	4
MB-4173	2
MB-4189	3
MB-4212	5
MB-4213	2
MB-4222	4
MB-4224	2
MB-4230	2
MB-4233	4
MB-4234	4
MB-4235	3
MB-4236	5
MB-4250	4
MB-4254	3
MB-4264	4
MB-4266	4
MB-4270	4
MB-4274	4
MB-4276	1
MB-4278	3
MB-4281	4
MB-4282	3
MB-4283	1
MB-4289	4
MB-4292	2
MB-4293	2
MB-4298	4
MB-4300	1
MB-4303	2
MB-4306	2
MB-4310	2
MB-4313	2
MB-4317	4
MB-4318	4
MB-4322	2
MB-4323	4
MB-4324	4
MB-4328	5
MB-4329	2
MB-4331	4
MB-4332	3
MB-4333	2
MB-4339	4
MB-4341	1
MB-4342	5
MB-4343	3
MB-4348	4
MB-4350	1
MB-4351	1
MB-4353	4
MB-4354	5
MB-4357	2
MB-4360	3
MB-4362	2
MB-4368	4
MB-4374	2
MB-4375	1
MB-4381	2
MB-4390	1
MB-4395	4
MB-4407	3
MB-4408	3
MB-4416	3
MB-4417	3
MB-4418	2
MB-4421	4
MB-4426	1
MB-4434	3
MB-4442	2
MB-4484	2
MB-4529	2
MB-4548	1
MB-4557	2
MB-4564	2
MB-4578	2
MB-4591	4
MB-4593	4
MB-4598	4
MB-4599	2
MB-4601	1
MB-4602	4
MB-4603	2
MB-4607	4
MB-4616	2
MB-4618	2
MB-4621	3
MB-4622	3
MB-4623	2
MB-4626	4
MB-4627	4
MB-4630	4
MB-4633	1
MB-4634	4
MB-4639	3
MB-4640	4
MB-4641	2
MB-4642	4
MB-4643	1
MB-4644	4
MB-4648	4
MB-4649	2
MB-4651	4
MB-4653	5
MB-4654	4
MB-4655	2
MB-4660	3
MB-4661	2
MB-4663	3
MB-4665	2
MB-4666	4
MB-4667	5
MB-4669	4
MB-4670	2
MB-4671	2
MB-4672	4
MB-4673	4
MB-4674	2
MB-4675	2
MB-4679	3
MB-4681	2
MB-4682	4
MB-4685	4
MB-4686	2
MB-4687	5
MB-4688	4
MB-4691	2
MB-4692	4
MB-4694	3
MB-4695	2
MB-4696	1
MB-4697	4
MB-4698	5
MB-4701	5
MB-4702	4
MB-4704	4
MB-4705	1
MB-4706	5
MB-4707	3
MB-4708	2
MB-4709	2
MB-4710	5
MB-4711	5
MB-4712	2
MB-4714	3
MB-4715	3
MB-4717	3
MB-4718	5
MB-4719	2
MB-4721	5
MB-4722	1
MB-4723	4
MB-4724	1
MB-4725	5
MB-4729	3
MB-4730	1
MB-4731	3
MB-4732	3
MB-4733	3
MB-4735	1
MB-4737	4
MB-4738	1
MB-4739	2
MB-4741	4
MB-4742	5
MB-4743	5
MB-4744	4
MB-4745	3
MB-4746	4
MB-4749	4
MB-4750	4
MB-4752	2
MB-4757	4
MB-4758	3
MB-4760	4
MB-4762	4
MB-4763	3
MB-4764	5
MB-4767	1
MB-4769	3
MB-4770	3
MB-4771	5
MB-4778	5
MB-4779	2
MB-4782	2
MB-4784	4
MB-4785	2
MB-4787	3
MB-4790	4
MB-4791	4
MB-4792	3
MB-4793	3
MB-4794	4
MB-4796	4
MB-4797	4
MB-4798	2
MB-4800	2
MB-4801	4
MB-4802	4
MB-4805	3
MB-4806	2
MB-4809	3
MB-4814	3
MB-4818	3
MB-4820	4
MB-4822	2
MB-4823	3
MB-4825	4
MB-4827	2
MB-4828	4
MB-4829	4
MB-4832	2
MB-4834	4
MB-4836	4
MB-4838	4
MB-4839	5
MB-4843	2
MB-4845	2
MB-4846	2
MB-4849	2
MB-4851	3
MB-4853	5
MB-4855	2
MB-4858	3
MB-4859	5
MB-4860	4
MB-4862	4
MB-4865	3
MB-4866	2
MB-4867	2
MB-4869	2
MB-4870	5
MB-4871	3
MB-4872	1
MB-4873	4
MB-4876	5
MB-4878	2
MB-4879	3
MB-4880	3
MB-4881	3
MB-4882	5
MB-4883	4
MB-4886	3
MB-4887	4
MB-4888	3
MB-4893	1
MB-4894	4
MB-4896	1
MB-4897	1
MB-4898	3
MB-4899	5
MB-4900	4
MB-4904	5
MB-4906	3
MB-4908	4
MB-4911	3
MB-4912	2
MB-4925	5
MB-4928	4
MB-4929	4
MB-4930	3
MB-4931	3
MB-4933	5
MB-4934	4
MB-4935	3
MB-4937	4
MB-4938	3
MB-4941	5
MB-4942	1
MB-4944	4
MB-4945	3
MB-4949	1
MB-4950	5
MB-4952	5
MB-4956	4
MB-4957	4
MB-4959	5
MB-4961	2
MB-4962	2
MB-4965	4
MB-4966	4
MB-4967	5
MB-4968	5
MB-4969	5
MB-4970	3
MB-4974	3
MB-4976	2
MB-4977	2
MB-4978	2
MB-4981	5
MB-4982	3
MB-4986	4
MB-4987	5
MB-4991	4
MB-4992	1
MB-4993	2
MB-4994	5
MB-4996	2
MB-4998	4
MB-4999	4
MB-5001	5
MB-5004	1
MB-5008	4
MB-5011	5
MB-5013	2
MB-5014	4
MB-5015	1
MB-5017	5
MB-5018	4
MB-5019	3
MB-5020	3
MB-5022	5
MB-5027	5
MB-5033	4
MB-5035	3
MB-5039	4
MB-5040	4
MB-5041	5
MB-5043	1
MB-5044	2
MB-5045	3
MB-5048	4
MB-5049	3
MB-5050	5
MB-5052	5
MB-5053	2
MB-5054	1
MB-5057	3
MB-5058	1
MB-5059	2
MB-5060	4
MB-5061	2
MB-5062	4
MB-5063	3
MB-5064	5
MB-5065	1
MB-5066	5
MB-5068	2
MB-5070	1
MB-5072	2
MB-5073	4
MB-5074	5
MB-5076	3
MB-5078	1
MB-5079	2
MB-5081	2
MB-5084	2
MB-5086	2
MB-5088	5
MB-5092	5
MB-5093	4
MB-5097	4
MB-5098	4
MB-5100	3
MB-5101	4
MB-5102	4
MB-5104	2
MB-5105	2
MB-5106	4
MB-5107	4
MB-5109	1
MB-5110	5
MB-5113	4
MB-5114	3
MB-5115	4
MB-5116	4
MB-5117	4
MB-5118	5
MB-5119	5
MB-5120	4
MB-5121	4
MB-5122	5
MB-5123	2
MB-5124	4
MB-5126	3
MB-5127	2
MB-5130	1
MB-5131	2
MB-5134	2
MB-5135	3
MB-5136	4
MB-5137	3
MB-5138	3
MB-5139	5
MB-5140	4
MB-5143	2
MB-5144	4
MB-5145	1
MB-5147	5
MB-5148	5
MB-5150	4
MB-5152	2
MB-5154	5
MB-5155	2
MB-5157	3
MB-5158	2
MB-5160	4
MB-5161	1
MB-5162	5
MB-5163	5
MB-5164	5
MB-5166	4
MB-5167	4
MB-5169	4
MB-5171	5
MB-5172	5
MB-5173	3
MB-5174	4
MB-5175	5
MB-5176	2
MB-5177	5
MB-5178	4
MB-5179	3
MB-5182	2
MB-5183	5
MB-5184	5
MB-5185	4
MB-5186	2
MB-5188	3
MB-5189	5
MB-5190	4
MB-5191	5
MB-5193	4
MB-5195	3
MB-5196	4
MB-5197	4
MB-5199	1
MB-5200	4
MB-5201	2
MB-5204	2
MB-5205	3
MB-5206	4
MB-5208	3
MB-5209	3
MB-5211	4
MB-5212	3
MB-5213	3
MB-5214	4
MB-5215	4
MB-5218	4
MB-5219	2
MB-5221	2
MB-5222	1
MB-5223	3
MB-5224	5
MB-5225	3
MB-5226	4
MB-5227	4
MB-5228	4
MB-5229	5
MB-5230	5
MB-5231	3
MB-5232	1
MB-5233	4
MB-5235	3
MB-5236	3
MB-5238	1
MB-5239	4
MB-5240	1
MB-5243	4
MB-5244	4
MB-5251	5
MB-5253	5
MB-5255	5
MB-5256	1
MB-5258	3
MB-5259	5
MB-5260	4
MB-5261	4
MB-5264	5
MB-5266	4
MB-5267	5
MB-5268	5
MB-5270	4
MB-5271	4
MB-5272	5
MB-5273	4
MB-5275	3
MB-5277	5
MB-5278	1
MB-5279	4
MB-5280	2
MB-5281	2
MB-5284	2
MB-5287	2
MB-5288	2
MB-5289	2
MB-5290	2
MB-5291	4
MB-5292	4
MB-5293	4
MB-5294	4
MB-5295	3
MB-5296	5
MB-5298	3
MB-5299	3
MB-5300	5
MB-5301	1
MB-5302	4
MB-5305	2
MB-5306	4
MB-5308	1
MB-5310	5
MB-5311	5
MB-5312	1
MB-5313	5
MB-5315	5
MB-5317	4
MB-5318	4
MB-5322	4
MB-5323	5
MB-5324	2
MB-5325	3
MB-5326	5
MB-5327	2
MB-5328	4
MB-5329	1
MB-5330	4
MB-5331	2
MB-5332	4
MB-5334	5
MB-5335	3
MB-5338	4
MB-5339	2
MB-5341	4
MB-5345	5
MB-5346	3
MB-5347	4
MB-5348	3
MB-5349	4
MB-5350	4
MB-5351	1
MB-5358	5
MB-5360	2
MB-5361	4
MB-5364	5
MB-5365	2
MB-5366	3
MB-5368	5
MB-5369	1
MB-5370	4
MB-5373	5
MB-5377	2
MB-5378	3
MB-5381	5
MB-5382	2
MB-5383	4
MB-5384	4
MB-5385	2
MB-5386	5
MB-5387	3
MB-5388	2
MB-5389	2
MB-5390	3
MB-5392	5
MB-5393	4
MB-5394	5
MB-5395	4
MB-5396	4
MB-5397	3
MB-5398	5
MB-5399	5
MB-5401	2
MB-5402	4
MB-5403	2
MB-5404	4
MB-5405	5
MB-5406	4
MB-5407	4
MB-5408	5
MB-5409	1
MB-5410	2
MB-5411	4
MB-5412	2
MB-5413	2
MB-5414	3
MB-5417	1
MB-5418	4
MB-5420	5
MB-5421	3
MB-5422	4
MB-5424	2
MB-5425	4
MB-5426	3
MB-5427	3
MB-5428	2
MB-5429	5
MB-5431	1
MB-5432	5
MB-5433	4
MB-5434	2
MB-5440	3
MB-5441	2
MB-5442	3
MB-5444	2
MB-5446	1
MB-5447	4
MB-5450	4
MB-5451	5
MB-5452	4
MB-5453	1
MB-5454	5
MB-5455	5
MB-5457	2
MB-5458	1
MB-5459	4
MB-5460	4
MB-5463	4
MB-5464	2
MB-5465	3
MB-5467	4
MB-5468	3
MB-5470	5
MB-5471	4
MB-5472	4
MB-5473	3
MB-5474	1
MB-5475	4
MB-5477	4
MB-5478	5
MB-5481	4
MB-5482	3
MB-5483	1
MB-5484	2
MB-5485	4
MB-5486	4
MB-5489	5
MB-5490	4
MB-5491	4
MB-5492	1
MB-5493	4
MB-5495	5
MB-5497	4
MB-5498	5
MB-5499	5
MB-5502	4
MB-5505	4
MB-5510	3
MB-5511	2
MB-5513	3
MB-5514	2
MB-5518	3
MB-5519	4
MB-5520	4
MB-5521	5
MB-5525	4
MB-5526	3
MB-5527	5
MB-5529	3
MB-5530	5
MB-5531	3
MB-5532	4
MB-5533	1
MB-5534	5
MB-5535	1
MB-5540	4
MB-5541	2
MB-5543	1
MB-5546	1
MB-5547	4
MB-5548	3
MB-5549	1
MB-5550	2
MB-5551	3
MB-5552	4
MB-5553	4
MB-5554	4
MB-5556	3
MB-5558	3
MB-5559	3
MB-5560	3
MB-5562	4
MB-5563	2
MB-5565	3
MB-5566	3
MB-5567	4
MB-5571	4
MB-5572	1
MB-5575	3
MB-5576	4
MB-5577	5
MB-5579	1
MB-5580	5
MB-5582	2
MB-5583	2
MB-5584	4
MB-5585	3
MB-5588	5
MB-5589	4
MB-5590	5
MB-5591	3
MB-5592	4
MB-5593	5
MB-5596	5
MB-5597	2
MB-5599	2
MB-5601	5
MB-5602	3
MB-5603	5
MB-5604	4
MB-5605	4
MB-5613	4
MB-5614	5
MB-5616	3
MB-5617	2
MB-5620	4
MB-5622	4
MB-5623	4
MB-5624	1
MB-5625	3
MB-5626	2
MB-5628	1
MB-5629	3
MB-5632	4
MB-5633	1
MB-5634	3
MB-5635	4
MB-5636	4
MB-5638	4
MB-5640	2
MB-5641	3
MB-5642	2
MB-5645	5
MB-5646	2
MB-5647	2
MB-5648	2
MB-5651	1
MB-5652	1
MB-5653	2
MB-5654	4
MB-5655	3
MB-5656	1
MB-6001	2
MB-6006	4
MB-6007	4
MB-6008	4
MB-6010	5
MB-6011	4
MB-6012	2
MB-6014	5
MB-6016	2
MB-6017	2
MB-6018	5
MB-6019	5
MB-6020	4
MB-6021	2
MB-6022	4
MB-6023	4
MB-6024	2
MB-6026	4
MB-6029	2
MB-6030	4
MB-6036	3
MB-6039	4
MB-6042	1
MB-6044	3
MB-6047	4
MB-6048	1
MB-6049	4
MB-6050	4
MB-6051	2
MB-6052	1
MB-6053	4
MB-6055	3
MB-6058	3
MB-6059	1
MB-6060	4
MB-6062	1
MB-6063	1
MB-6065	2
MB-6068	3
MB-6069	2
MB-6071	5
MB-6075	4
MB-6077	4
MB-6079	4
MB-6080	5
MB-6082	1
MB-6083	2
MB-6085	3
MB-6092	5
MB-6097	4
MB-6098	3
MB-6100	1
MB-6101	3
MB-6103	1
MB-6105	5
MB-6107	5
MB-6108	1
MB-6113	3
MB-6114	3
MB-6116	5
MB-6118	1
MB-6122	1
MB-6124	2
MB-6125	4
MB-6131	3
MB-6133	4
MB-6135	4
MB-6138	4
MB-6141	4
MB-6143	3
MB-6144	1
MB-6145	4
MB-6146	1
MB-6147	5
MB-6149	4
MB-6150	5
MB-6152	1
MB-6154	4
MB-6156	3
MB-6157	5
MB-6160	1
MB-6163	4
MB-6164	4
MB-6167	5
MB-6168	5
MB-6169	1
MB-6171	1
MB-6178	3
MB-6179	3
MB-6181	2
MB-6182	1
MB-6183	4
MB-6184	4
MB-6185	2
MB-6187	5
MB-6188	4
MB-6189	4
MB-6190	4
MB-6192	2
MB-6194	2
MB-6195	5
MB-6200	3
MB-6201	4
MB-6204	1
MB-6206	2
MB-6207	1
MB-6208	1
MB-6211	1
MB-6212	5
MB-6213	2
MB-6214	3
MB-6217	4
MB-6218	2
MB-6223	3
MB-6224	1
MB-6225	5
MB-6226	4
MB-6228	5
MB-6229	2
MB-6230	5
MB-6231	4
MB-6232	2
MB-6233	5
MB-6234	5
MB-6237	3
MB-6238	2
MB-6239	4
MB-6242	4
MB-6245	4
MB-6246	4
MB-6248	3
MB-6251	3
MB-6253	2
MB-6254	4
MB-6256	4
MB-6257	4
MB-6263	5
MB-6271	4
MB-6272	3
MB-6273	2
MB-6280	3
MB-6281	3
MB-6283	4
MB-6284	3
MB-6286	5
MB-6287	4
MB-6288	4
MB-6297	3
MB-6300	2
MB-6302	4
MB-6305	1
MB-6306	4
MB-6308	5
MB-6312	4
MB-6314	4
MB-6317	4
MB-6318	4
MB-6319	4
MB-6322	4
MB-6327	2
MB-6328	4
MB-6329	4
MB-6330	2
MB-6334	3
MB-6336	3
MB-6337	3
MB-6344	4
MB-6346	4
MB-6358	4
MB-6359	4
MB-6363	3
MB-7000	4
MB-7001	5
MB-7002	4
MB-7003	5
MB-7004	5
MB-7005	2
MB-7006	5
MB-7007	3
MB-7008	1
MB-7009	3
MB-7010	2
MB-7011	4
MB-7012	3
MB-7013	3
MB-7014	5
MB-7015	4
MB-7017	3
MB-7018	5
MB-7019	5
MB-7020	3
MB-7022	2
MB-7023	5
MB-7024	3
MB-7025	5
MB-7026	5
MB-7027	3
MB-7028	4
MB-7029	5
MB-7030	3
MB-7031	3
MB-7032	2
MB-7034	5
MB-7035	3
MB-7036	3
MB-7037	2
MB-7038	3
MB-7039	5
MB-7040	5
MB-7041	5
MB-7042	4
MB-7043	5
MB-7044	5
MB-7045	1
MB-7046	3
MB-7048	3
MB-7049	3
MB-7050	3
MB-7051	4
MB-7052	5
MB-7053	1
MB-7054	5
MB-7055	3
MB-7056	2
MB-7057	2
MB-7058	2
MB-7059	3
MB-7060	4
MB-7061	3
MB-7062	2
MB-7063	5
MB-7065	2
MB-7066	1
MB-7067	3
MB-7068	4
MB-7069	1
MB-7070	2
MB-7071	5
MB-7072	4
MB-7073	3
MB-7074	2
MB-7075	4
MB-7076	4
MB-7077	2
MB-7078	4
MB-7079	5
MB-7080	1
MB-7081	5
MB-7083	3
MB-7084	3
MB-7085	2
MB-7086	1
MB-7087	3
MB-7088	3
MB-7089	5
MB-7090	3
MB-7091	4
MB-7092	3
MB-7093	5
MB-7094	2
MB-7095	4
MB-7096	2
MB-7097	4
MB-7099	4
MB-7100	2
MB-7101	2
MB-7102	4
MB-7104	5
MB-7106	2
MB-7107	3
MB-7109	4
MB-7111	4
MB-7112	4
MB-7113	2
MB-7114	3
MB-7115	3
MB-7116	2
MB-7118	2
MB-7119	3
MB-7121	1
MB-7122	1
MB-7123	1
MB-7124	4
MB-7127	3
MB-7128	2
MB-7130	4
MB-7131	4
MB-7132	5
MB-7133	4
MB-7135	3
MB-7137	2
MB-7138	4
MB-7140	4
MB-7141	5
MB-7142	4
MB-7143	3
MB-7144	3
MB-7145	3
MB-7147	4
MB-7148	3
MB-7149	4
MB-7150	4
MB-7151	3
MB-7152	4
MB-7153	1
MB-7154	3
MB-7155	3
MB-7157	3
MB-7158	1
MB-7159	3
MB-7160	3
MB-7161	2
MB-7162	5
MB-7163	5
MB-7164	3
MB-7165	3
MB-7167	2
MB-7168	5
MB-7170	2
MB-7171	4
MB-7172	4
MB-7173	4
MB-7174	4
MB-7176	4
MB-7181	4
MB-7182	4
MB-7185	2
MB-7186	4
MB-7187	1
MB-7188	5
MB-7189	2
MB-7193	4
MB-7194	4
MB-7195	2
MB-7196	4
MB-7197	2
MB-7198	3
MB-7199	4
MB-7200	3
MB-7201	5
MB-7205	3
MB-7207	1
MB-7208	3
MB-7212	2
MB-7215	5
MB-7216	2
MB-7217	5
MB-7218	2
MB-7219	2
MB-7220	4
MB-7225	3
MB-7226	4
MB-7227	1
MB-7228	5
MB-7229	4
MB-7230	4
MB-7231	3
MB-7232	2
MB-7233	2
MB-7234	4
MB-7235	4
MB-7236	2
MB-7237	5
MB-7238	4
MB-7241	5
MB-7243	5
MB-7244	2
MB-7249	1
MB-7250	1
MB-7251	5
MB-7252	5
MB-7253	4
MB-7254	4
MB-7256	3
MB-7258	3
MB-7260	4
MB-7262	4
MB-7263	4
MB-7264	5
MB-7266	2
MB-7267	4
MB-7268	2
MB-7269	3
MB-7270	3
MB-7273	1
MB-7275	5
MB-7276	2
MB-7277	2
MB-7278	2
MB-7279	3
MB-7280	5
MB-7281	1
MB-7283	4
MB-7284	4
MB-7285	5
MB-7286	2
MB-7287	3
MB-7288	2
MB-7289	1
MB-7291	5
MB-7292	4
MB-7293	5
MB-7294	3
MB-7295	5
MB-7296	4
MB-7297	4
MB-7298	5
MB-7299	1

## Sheet: Table S8.
Table S8. GBM DEG patient group assignment.
Patient ID	Group index
TCGA-02-0001	1
TCGA-02-0003	2
TCGA-02-0004	3
TCGA-02-0007	4
TCGA-02-0009	4
TCGA-02-0010	1
TCGA-02-0011	5
TCGA-02-0014	6
TCGA-02-0015	4
TCGA-02-0016	1
TCGA-02-0021	4
TCGA-02-0023	1
TCGA-02-0024	5
TCGA-02-0025	2
TCGA-02-0026	6
TCGA-02-0027	2
TCGA-02-0028	2
TCGA-02-0033	2
TCGA-02-0034	2
TCGA-02-0038	5
TCGA-02-0039	2
TCGA-02-0043	2
TCGA-02-0046	1
TCGA-02-0047	1
TCGA-02-0048	6
TCGA-02-0051	4
TCGA-02-0052	2
TCGA-02-0054	1
TCGA-02-0057	3
TCGA-02-0058	6
TCGA-02-0059	3
TCGA-02-0060	2
TCGA-02-0064	2
TCGA-02-0068	2
TCGA-02-0069	6
TCGA-02-0070	3
TCGA-02-0071	3
TCGA-02-0074	6
TCGA-02-0075	3
TCGA-02-0079	2
TCGA-02-0080	1
TCGA-02-0083	5
TCGA-02-0084	1
TCGA-02-0085	1
TCGA-02-0086	3
TCGA-02-0087	1
TCGA-02-0089	2
TCGA-02-0099	3
TCGA-02-0102	5
TCGA-02-0104	5
TCGA-02-0106	3
TCGA-02-0107	2
TCGA-02-0111	2
TCGA-02-0113	5
TCGA-02-0114	5
TCGA-02-0115	1
TCGA-02-0116	5
TCGA-02-0258	1
TCGA-02-0260	5
TCGA-02-0266	4
TCGA-02-0269	5
TCGA-02-0271	5
TCGA-02-0281	5
TCGA-02-0285	4
TCGA-02-0289	4
TCGA-02-0290	4
TCGA-02-0317	5
TCGA-02-0321	4
TCGA-02-0324	1
TCGA-02-0325	2
TCGA-02-0326	1
TCGA-02-0330	4
TCGA-02-0332	2
TCGA-02-0333	4
TCGA-02-0337	3
TCGA-02-0338	6
TCGA-02-0339	6
TCGA-02-0422	3
TCGA-02-0430	5
TCGA-02-0432	1
TCGA-02-0439	2
TCGA-02-0440	6
TCGA-02-0446	6
TCGA-02-0451	6
TCGA-02-0456	3
TCGA-02-2466	6
TCGA-02-2470	1
TCGA-02-2483	6
TCGA-02-2485	5
TCGA-02-2486	2
TCGA-06-0122	2
TCGA-06-0124	3
TCGA-06-0125	5
TCGA-06-0126	1
TCGA-06-0127	1
TCGA-06-0128	2
TCGA-06-0129	6
TCGA-06-0130	3
TCGA-06-0132	1
TCGA-06-0133	1
TCGA-06-0137	1
TCGA-06-0138	2
TCGA-06-0139	2
TCGA-06-0140	3
TCGA-06-0141	2
TCGA-06-0142	1
TCGA-06-0143	2
TCGA-06-0145	1
TCGA-06-0146	6
TCGA-06-0147	2
TCGA-06-0148	5
TCGA-06-0149	2
TCGA-06-0152	1
TCGA-06-0154	3
TCGA-06-0155	3
TCGA-06-0156	3
TCGA-06-0157	5
TCGA-06-0158	1
TCGA-06-0160	1
TCGA-06-0162	1
TCGA-06-0164	2
TCGA-06-0166	3
TCGA-06-0167	1
TCGA-06-0168	6
TCGA-06-0169	2
TCGA-06-0171	6
TCGA-06-0173	5
TCGA-06-0174	5
TCGA-06-0175	4
TCGA-06-0176	5
TCGA-06-0177	6
TCGA-06-0178	1
TCGA-06-0179	1
TCGA-06-0182	5
TCGA-06-0184	2
TCGA-06-0185	4
TCGA-06-0187	4
TCGA-06-0188	3
TCGA-06-0189	3
TCGA-06-0190	3
TCGA-06-0192	2
TCGA-06-0194	3
TCGA-06-0195	1
TCGA-06-0197	2
TCGA-06-0201	1
TCGA-06-0206	3
TCGA-06-0208	5
TCGA-06-0210	3
TCGA-06-0211	4
TCGA-06-0213	4
TCGA-06-0214	6
TCGA-06-0216	5
TCGA-06-0219	1
TCGA-06-0221	1
TCGA-06-0237	4
TCGA-06-0238	1
TCGA-06-0240	1
TCGA-06-0241	6
TCGA-06-0394	5
TCGA-06-0397	4
TCGA-06-0402	5
TCGA-06-0409	2
TCGA-06-0410	6
TCGA-06-0412	3
TCGA-06-0413	6
TCGA-06-0414	6
TCGA-06-0644	3
TCGA-06-0645	2
TCGA-06-0646	6
TCGA-06-0648	6
TCGA-06-0649	2
TCGA-06-0650	3
TCGA-06-0686	1
TCGA-06-0743	1
TCGA-06-0744	1
TCGA-06-0745	6
TCGA-06-0747	4
TCGA-06-0749	1
TCGA-06-0750	2
TCGA-06-0875	5
TCGA-06-0876	5
TCGA-06-0877	4
TCGA-06-0878	3
TCGA-06-0879	4
TCGA-06-0881	2
TCGA-06-0882	1
TCGA-06-0939	2
TCGA-06-1084	2
TCGA-06-1086	4
TCGA-06-1087	5
TCGA-06-1800	3
TCGA-06-1801	1
TCGA-06-1802	4
TCGA-06-1804	6
TCGA-06-1805	2
TCGA-06-2557	3
TCGA-06-2558	6
TCGA-06-2559	6
TCGA-06-2561	1
TCGA-06-2562	4
TCGA-06-2563	4
TCGA-06-2564	4
TCGA-06-2565	2
TCGA-06-2566	1
TCGA-06-2567	3
TCGA-06-2569	6
TCGA-06-2570	5
TCGA-06-5408	5
TCGA-06-5410	3
TCGA-06-5411	1
TCGA-06-5412	3
TCGA-06-5413	3
TCGA-06-5414	4
TCGA-06-5415	1
TCGA-06-5416	6
TCGA-06-5417	6
TCGA-06-5418	4
TCGA-06-5856	6
TCGA-06-5858	3
TCGA-06-5859	3
TCGA-06-6389	6
TCGA-06-6390	2
TCGA-06-6391	6
TCGA-08-0244	1
TCGA-08-0245	6
TCGA-08-0246	4
TCGA-08-0344	1
TCGA-08-0345	3
TCGA-08-0346	2
TCGA-08-0347	6
TCGA-08-0348	2
TCGA-08-0349	6
TCGA-08-0350	6
TCGA-08-0351	1
TCGA-08-0352	1
TCGA-08-0353	6
TCGA-08-0354	4
TCGA-08-0355	1
TCGA-08-0356	2
TCGA-08-0357	1
TCGA-08-0358	4
TCGA-08-0359	1
TCGA-08-0360	2
TCGA-08-0373	2
TCGA-08-0375	5
TCGA-08-0380	2
TCGA-08-0385	6
TCGA-08-0386	6
TCGA-08-0389	1
TCGA-08-0390	2
TCGA-08-0392	4
TCGA-08-0509	2
TCGA-08-0510	2
TCGA-08-0511	4
TCGA-08-0512	3
TCGA-08-0514	4
TCGA-08-0516	1
TCGA-08-0517	6
TCGA-08-0518	1
TCGA-08-0520	2
TCGA-08-0521	1
TCGA-08-0522	3
TCGA-08-0524	6
TCGA-08-0525	3
TCGA-08-0529	4
TCGA-08-0531	6
TCGA-12-0616	6
TCGA-12-0618	1
TCGA-12-0619	3
TCGA-12-0620	2
TCGA-12-0654	4
TCGA-12-0656	1
TCGA-12-0657	2
TCGA-12-0670	1
TCGA-12-0688	6
TCGA-12-0692	6
TCGA-12-0703	1
TCGA-12-0707	1
TCGA-12-0772	2
TCGA-12-0773	5
TCGA-12-0775	2
TCGA-12-0776	2
TCGA-12-0778	2
TCGA-12-0780	1
TCGA-12-0818	1
TCGA-12-0819	1
TCGA-12-0820	1
TCGA-12-0821	6
TCGA-12-0822	2
TCGA-12-0826	1
TCGA-12-0827	2
TCGA-12-0828	3
TCGA-12-0829	2
TCGA-12-1088	2
TCGA-12-1089	1
TCGA-12-1090	5
TCGA-12-1091	5
TCGA-12-1092	3
TCGA-12-1093	2
TCGA-12-1094	2
TCGA-12-1095	2
TCGA-12-1096	2
TCGA-12-1097	4
TCGA-12-1098	1
TCGA-12-1099	6
TCGA-12-1597	5
TCGA-12-1598	5
TCGA-12-1599	2
TCGA-12-1600	4
TCGA-12-1602	2
TCGA-12-3644	6
TCGA-12-3646	5
TCGA-12-3648	5
TCGA-12-3649	1
TCGA-12-3650	6
TCGA-12-3651	3
TCGA-12-3652	5
TCGA-12-3653	5
TCGA-12-5295	5
TCGA-12-5299	4
TCGA-12-5301	3
TCGA-14-0736	2
TCGA-14-0781	3
TCGA-14-0783	5
TCGA-14-0786	4
TCGA-14-0787	4
TCGA-14-0789	2
TCGA-14-0790	5
TCGA-14-0812	2
TCGA-14-0813	1
TCGA-14-0817	5
TCGA-14-0865	6
TCGA-14-0866	1
TCGA-14-0867	3
TCGA-14-0871	5
TCGA-14-1034	4
TCGA-14-1037	3
TCGA-14-1396	4
TCGA-14-1401	2
TCGA-14-1402	4
TCGA-14-1451	6
TCGA-14-1452	3
TCGA-14-1453	5
TCGA-14-1454	5
TCGA-14-1455	6
TCGA-14-1456	2
TCGA-14-1458	1
TCGA-14-1459	4
TCGA-14-1794	3
TCGA-14-1795	4
TCGA-14-1821	6
TCGA-14-1823	4
TCGA-14-1825	6
TCGA-14-1827	1
TCGA-14-1829	2
TCGA-14-2554	3
TCGA-14-2555	4
TCGA-14-3476	1
TCGA-14-3477	5
TCGA-14-4157	6
TCGA-15-0742	5
TCGA-15-1444	6
TCGA-15-1446	6
TCGA-15-1447	1
TCGA-15-1449	1
TCGA-16-0846	1
TCGA-16-0848	2
TCGA-16-0849	1
TCGA-16-0850	6
TCGA-16-1045	2
TCGA-16-1047	4
TCGA-16-1055	6
TCGA-16-1056	6
TCGA-16-1060	3
TCGA-16-1062	5
TCGA-16-1063	4
TCGA-16-1460	1
TCGA-19-0955	2
TCGA-19-0957	2
TCGA-19-0960	1
TCGA-19-0962	1
TCGA-19-0963	1
TCGA-19-0964	4
TCGA-19-1385	2
TCGA-19-1386	1
TCGA-19-1387	2
TCGA-19-1388	1
TCGA-19-1389	2
TCGA-19-1390	6
TCGA-19-1392	4
TCGA-19-1786	6
TCGA-19-1787	3
TCGA-19-1788	1
TCGA-19-1789	1
TCGA-19-1790	2
TCGA-19-1791	5
TCGA-19-2619	5
TCGA-19-2620	2
TCGA-19-2621	5
TCGA-19-2623	3
TCGA-19-2624	6
TCGA-19-2625	3
TCGA-19-2629	3
TCGA-19-2631	5
TCGA-19-4068	5
TCGA-19-5947	3
TCGA-19-5950	5
TCGA-19-5951	5
TCGA-19-5952	3
TCGA-19-5954	5
TCGA-19-5955	3
TCGA-19-5956	6
TCGA-19-5958	1
TCGA-19-5959	5
TCGA-19-5960	5
TCGA-26-1438	2
TCGA-26-1439	3
TCGA-26-1440	2
TCGA-26-1442	1
TCGA-26-1443	4
TCGA-26-1799	1
TCGA-26-5132	3
TCGA-26-5133	6
TCGA-26-5134	6
TCGA-26-5135	5
TCGA-26-5136	4
TCGA-26-5139	3
TCGA-27-1830	2
TCGA-27-1831	3
TCGA-27-1832	3
TCGA-27-1833	5
TCGA-27-1834	2
TCGA-27-1835	5
TCGA-27-1836	1
TCGA-27-1837	6
TCGA-27-1838	5
TCGA-27-2518	1
TCGA-27-2519	3
TCGA-27-2521	6
TCGA-27-2523	5
TCGA-27-2524	5
TCGA-27-2526	4
TCGA-27-2527	2
TCGA-27-2528	5
TCGA-28-1745	2
TCGA-28-1746	4
TCGA-28-1747	6
TCGA-28-1749	5
TCGA-28-1750	4
TCGA-28-1751	2
TCGA-28-1752	1
TCGA-28-1753	3
TCGA-28-1755	4
TCGA-28-1756	1
TCGA-28-1757	1
TCGA-28-1760	3
TCGA-28-2502	3
TCGA-28-2506	1
TCGA-28-2509	5
TCGA-28-2513	2
TCGA-28-2514	1
TCGA-28-5204	1
TCGA-28-5207	4
TCGA-28-5208	6
TCGA-28-5209	6
TCGA-28-5213	4
TCGA-28-5214	6
TCGA-28-5215	3
TCGA-28-5216	4
TCGA-28-5218	5
TCGA-28-5219	4
TCGA-28-5220	1
TCGA-28-6450	4
TCGA-32-1970	6
TCGA-32-1973	2
TCGA-32-1976	6
TCGA-32-1977	3
TCGA-32-1978	4
TCGA-32-1979	3
TCGA-32-1980	1
TCGA-32-1982	2
TCGA-32-1986	3
TCGA-32-1987	3
TCGA-32-1991	3
TCGA-32-2491	3
TCGA-32-2494	3
TCGA-32-2495	1
TCGA-32-2615	3
TCGA-32-2616	5
TCGA-32-2632	3
TCGA-32-2634	6
TCGA-32-2638	2
TCGA-32-4208	2
TCGA-32-4209	3
TCGA-32-4210	4
TCGA-32-4211	2
TCGA-32-4213	3
TCGA-32-4719	3
TCGA-32-5222	6
TCGA-41-2571	1
TCGA-41-2572	3
TCGA-41-2573	1
TCGA-41-2575	6
TCGA-41-3392	5
TCGA-41-3393	2
TCGA-41-3915	3
TCGA-41-4097	3
TCGA-41-5651	5
TCGA-76-4925	5
TCGA-76-4926	4
TCGA-76-4927	5
TCGA-76-4928	4
TCGA-76-4929	6
TCGA-76-4931	6
TCGA-76-4932	6
TCGA-76-4934	6
TCGA-76-4935	1
TCGA-76-6191	6
TCGA-76-6192	3
TCGA-76-6193	2
TCGA-76-6282	3
TCGA-76-6285	3
TCGA-81-5910	3
TCGA-87-5896	5

## Sheet: Table S9.
Table S9. The overlap between BRCA patient groups and PAM50 classification.
Group index	# of Patients	Luminal A	Luminal B	Her2	Basal	Normal	NC
Paitent group 1	503	0.586	0.076	0.028	0.038	0.264	0.008
Paitent group 2	604	0.528	0.401	0.036	0.013	0.02	0.002
Paitent group 3	342	0.044	0.012	0.099	0.737	0.108	0
Paitent group 4	297	0.242	0.562	0.121	0.044	0.027	0.003
Paitent group 5	235	0.077	0.166	0.562	0.153	0.043	0
DEG patient group 1	209	0.249	0.053	0.22	0.206	0.273	0
DEG patient group 2	380	0.705	0.147	0.047	0.005	0.089	0.005
DEG patient group 3	369	0.103	0.111	0.203	0.55	0.033	0
DEG patient group 4	625	0.277	0.541	0.098	0.045	0.037	0.003
DEG patient group 5	398	0.472	0.111	0.095	0.131	0.186	0.005

[truncated: 2 more sheets: Table S10., Table S11.]
